# Supplementary material for: 6,8-Dibromo-5-hydr­oxy-4-oxo-2-phenyl-4H-chromen-7-yl acetate
Source: Acta Crystallogr Sect E Struct Rep Online. 2009 Feb 21;65(Pt 3):o568. doi: 10.1107/S1600536809005431 (PMC2968645; doi:10.1107/S1600536809005431)
Supplement: Supplementary file 1 [file e-65-0o568-sup1.cif]

##############################################################################
###                                                                        ###
###        Electronic paper (Acta Crystallographica Section E)             ###
###                                                                        ###
##############################################################################
#                                                                            #
# This CIF contains the data in a paper accepted for publication in Acta     #
# Crystallographica Section E. It conforms to the requirements of Notes      #
# for Authors for Section E, and has been peer reviewed under the auspices   #
# of the IUCr Commission on Journals.                                        #
#                                                                            #
# Full details of the Crystallographic Information File format               #
# are given in the paper "The Crystallographic Information File (CIF):       #
# a New Standard Archive File for Crystallography" by S. R. Hall, F. H.      #
# Allen and I. D. Brown [Acta Cryst. (1991), A47, 655-685].                  #
#                                                                            #
# The current version of the core CIF dictionary is obtainable from          #
# ftp://ftp.iucr.org/pub/cif_core.dic. The current version number is 2.4.    #
#                                                                            #
# Software is freely available for graphical display of the structure(s) in  #
# this CIF.  For information consult the CIF home page http://www.iucr.org/  #
# cif/home.html                                                              #
#                                                                            #
# This file may be used for bona fide research purposes within the           #
# scientific community so long as proper attribution is given to the journal # 
# article from which it was obtained.                                        #
#                                                                            #
##############################################################################
                                             
data_I
_audit_creation_method     SHELXL-97
_chemical_name_systematic
;
6,8-Dibromo-5-hydroxy-4-oxo-2-phenyl-4<i>H</i>-chromen-7-yl acetate
;
_chemical_name_common
;
5-Hydroxy 6,8-Dibromo-7-acetoxy-2-phenylbenzopyran-4H-one
;
_chemical_formula_moiety     'C17 H10 Br2 O5'
_chemical_formula_sum     'C17 H10 Br2 O5'
_chemical_formula_iupac     'C17 H10 Br2 O5'
_chemical_formula_weight     454.07
_chemical_melting_point     ?
_chemical_melting_point_gt     433
_chemical_melting_point_lt     435
_symmetry_cell_setting     'Monoclinic'
_symmetry_space_group_name_H-M     'P 21/n'
_symmetry_space_group_name_hall     '-P 2yn'
loop_
    _symmetry_equiv_pos_as_xyz
    'x, y, z'
    '-x+1/2, y+1/2, -z+1/2'
    '-x, -y, -z'
    'x-1/2, -y-1/2, z-1/2'
_cell_length_a     14.072(3)
_cell_length_b     5.5586(13)
_cell_length_c     21.333(5)
_cell_angle_alpha     90.00
_cell_angle_beta     104.501(4)
_cell_angle_gamma     90.00
_cell_volume     1615.6(7)
_cell_formula_units_Z     4
_cell_measurement_reflns_used     475
_cell_measurement_theta_min     1.97
_cell_measurement_theta_max     27.0
_cell_measurement_temperature     293(2)
_exptl_crystal_description     'rectangular'
_exptl_crystal_colour     'brown'
_exptl_crystal_size_max     0.55
_exptl_crystal_size_mid     0.23
_exptl_crystal_size_min     0.12
_exptl_crystal_density_diffrn     1.867
_exptl_crystal_density_meas     ?
_exptl_crystal_density_method     'not measured'
_exptl_crystal_F_000     888
_exptl_absorpt_coefficient_mu     5.042
_exptl_absorpt_correction_type     multi-scan
_exptl_absorpt_process_details     '(SADABS; Sheldrick, 1998)'
_exptl_absorpt_correction_T_min     0.1573
_exptl_absorpt_correction_T_max     0.5465
_exptl_special_details
;
;
_diffrn_ambient_temperature     293(2)
_diffrn_radiation_type     MoK\a
_diffrn_radiation_wavelength     0.71073
_diffrn_radiation_source     'fine-focus sealed tube'
_diffrn_radiation_monochromator     graphite
_diffrn_measurement_device_type     'Bruker SMART APEX CCD'
_diffrn_measurement_method     \w
_diffrn_detector_area_resol_mean     8.3
_diffrn_reflns_number     13326
_diffrn_reflns_av_R_equivalents     0.0455
_diffrn_reflns_av_sigmaI/netI     0.0545
_diffrn_reflns_theta_min     1.97
_diffrn_reflns_theta_max     27.95
_diffrn_reflns_theta_full     27.50
_diffrn_measured_fraction_theta_max     1.000
_diffrn_measured_fraction_theta_full     1.000
_diffrn_reflns_limit_h_min     -18
_diffrn_reflns_limit_h_max     18
_diffrn_reflns_limit_k_min     -7
_diffrn_reflns_limit_k_max     7
_diffrn_reflns_limit_l_min     -25
_diffrn_reflns_limit_l_max     28
_diffrn_standards_number     0
_diffrn_standards_interval_count     ?
_diffrn_standards_interval_time     ?
_diffrn_standards_decay_%     .
_refine_special_details
;
Refinement of <i>F</i>^2^ against ALL reflections. The weighted <i>R</i>-factor
<i>wR</i> and goodness of fit <i>S</i> are based on <i>F</i>^2^, conventional
<i>R</i>-factors <i>R</i> are based on <i>F</i>, with <i>F</i> set to zero for
negative <i>F</i>^2^. The threshold expression of <i>F</i>^2^ >
\s(<i>F</i>^2^) is used only for calculating <i>R</i>-factors(gt) <i>etc</i>.
and is not relevant to the choice of reflections for refinement.
<i>R</i>-factors based on <i>F</i>^2^ are statistically about twice as large
as those based on <i>F</i>, and <i>R</i>- factors based on ALL data will be
even larger.
;
_reflns_number_total     3773
_reflns_number_gt     2245
_reflns_threshold_expression     I>2\s(I)
_refine_ls_structure_factor_coef     Fsqd
_refine_ls_matrix_type     full
_refine_ls_R_factor_all     0.0943
_refine_ls_R_factor_gt     0.0443
_refine_ls_wR_factor_gt     0.0883
_refine_ls_wR_factor_ref     0.1049
_refine_ls_goodness_of_fit_ref     0.992
_refine_ls_restrained_S_all     0.992
_refine_ls_number_reflns     3773
_refine_ls_number_parameters     221
_refine_ls_number_restraints     0
_refine_ls_hydrogen_treatment     constr
_refine_ls_weighting_scheme     calc
_refine_ls_weighting_details
                 'calc w=1/[\s^2^(Fo^2^)+(0.0505P)^2^] where P=(Fo^2^+2Fc^2^)/3'
_atom_sites_solution_hydrogens     geom
_atom_sites_solution_primary     direct
_atom_sites_solution_secondary     difmap
_refine_ls_shift/su_max     0.001
_refine_ls_shift/su_mean     0.000
_refine_diff_density_max     0.567
_refine_diff_density_min     -0.372
_refine_ls_extinction_method     none
_refine_ls_extinction_coef     ?
loop_
    _atom_type_symbol
    _atom_type_description
    _atom_type_scat_dispersion_real
    _atom_type_scat_dispersion_imag
    _atom_type_scat_source
    'C' 'C' 0.0033 0.0016
                         'International Tables Vol C Tables 4.2.6.8 and 6.1.1.4'
    'H' 'H' 0.0000 0.0000
                         'International Tables Vol C Tables 4.2.6.8 and 6.1.1.4'
    'O' 'O' 0.0106 0.0060
                         'International Tables Vol C Tables 4.2.6.8 and 6.1.1.4'
    'Br' 'Br' -0.2901 2.4595
                         'International Tables Vol C Tables 4.2.6.8 and 6.1.1.4'
_computing_data_collection     'SMART (Bruker, 2007)'
_computing_cell_refinement     'SAINT (Bruker, 2007)'
_computing_data_reduction     'SAINT (Bruker, 2007)'
_computing_structure_solution     'SHELXS97 (Sheldrick, 2008)'
_computing_structure_refinement     'SHELXL97 (Sheldrick, 2008)'
_computing_molecular_graphics     'PLATON (Spek, 2009)'
_computing_publication_material     'SHELXL97 (Sheldrick, 2008)'
loop_
    _atom_site_type_symbol
    _atom_site_label
    _atom_site_fract_x
    _atom_site_fract_y
    _atom_site_fract_z
    _atom_site_U_iso_or_equiv
    _atom_site_adp_type
    _atom_site_calc_flag
    _atom_site_refinement_flags
    _atom_site_occupancy
    _atom_site_disorder_assembly
    _atom_site_disorder_group
    O O1 0.75605(17) -0.0593(5) -0.00552(13) 0.0490(7) Uani d . 1 . .
    C C2 0.6921(3) -0.2392(7) -0.03148(18) 0.0441(9) Uani d . 1 . .
    C C3 0.6143(3) -0.2872(7) -0.00800(19) 0.0444(9) Uani d . 1 . .
    H H3 0.5734 -0.4146 -0.0256 0.069(6) Uiso calc R 1 . .
    C C4 0.5916(3) -0.1506(7) 0.04288(19) 0.0429(9) Uani d . 1 . .
    C C5 0.6440(3) 0.1983(7) 0.11713(18) 0.0424(9) Uani d . 1 . .
    C C6 0.7094(3) 0.3853(7) 0.13882(18) 0.0455(9) Uani d . 1 . .
    C C7 0.7897(3) 0.4160(7) 0.11257(19) 0.0484(10) Uani d . 1 . .
    C C8 0.8070(3) 0.2636(7) 0.0658(2) 0.0474(10) Uani d . 1 . .
    C C9 0.7396(3) 0.0821(7) 0.04300(18) 0.0416(9) Uani d . 1 . .
    C C10 0.6588(3) 0.0450(6) 0.06832(18) 0.0419(9) Uani d . 1 . .
    O O11 0.51819(18) -0.1904(5) 0.06422(13) 0.0506(7) Uani d . 1 . .
    O O12 0.5671(2) 0.1687(5) 0.14257(14) 0.0550(7) Uani d . 1 . .
    H H12 0.5375 0.0458 0.1279 0.101(9) Uiso calc R 1 . .
    Br Br13 0.68667(3) 0.60136(8) 0.20112(2) 0.06240(17) Uani d . 1 . .
    O O14 0.8497(2) 0.6151(5) 0.13072(15) 0.0600(8) Uani d . 1 . .
    C C15 0.9279(3) 0.5925(8) 0.1845(2) 0.0523(10) Uani d . 1 . .
    O O16 0.9461(2) 0.4080(6) 0.21218(15) 0.0660(8) Uani d . 1 . .
    C C17 0.9808(3) 0.8239(8) 0.1978(3) 0.0747(15) Uani d . 1 . .
    H H17A 0.9374 0.9448 0.2069 0.101(9) Uiso calc R 1 . .
    H H17B 1.0033 0.8711 0.1607 0.101(9) Uiso calc R 1 . .
    H H17C 1.0361 0.8062 0.2345 0.101(9) Uiso calc R 1 . .
    Br Br18 0.91815(3) 0.30002(10) 0.03298(2) 0.06851(18) Uani d . 1 . .
    C C19 0.7192(3) -0.3583(7) -0.08556(19) 0.0471(10) Uani d . 1 . .
    C C20 0.8013(3) -0.2850(9) -0.1052(2) 0.0607(12) Uani d . 1 . .
    H H20 0.8397 -0.1587 -0.0841 0.069(6) Uiso calc R 1 . .
    C C21 0.8258(3) -0.4012(10) -0.1563(2) 0.0741(14) Uani d . 1 . .
    H H21 0.8810 -0.3525 -0.1694 0.069(6) Uiso calc R 1 . .
    C C22 0.7703(4) -0.5856(10) -0.1876(2) 0.0751(14) Uani d . 1 . .
    H H22 0.7879 -0.6629 -0.2217 0.069(6) Uiso calc R 1 . .
    C C23 0.6888(4) -0.6571(9) -0.1692(2) 0.0781(15) Uani d . 1 . .
    H H23 0.6507 -0.7828 -0.1908 0.069(6) Uiso calc R 1 . .
    C C24 0.6626(3) -0.5442(8) -0.1186(2) 0.0650(12) Uani d . 1 . .
    H H24 0.6065 -0.5930 -0.1065 0.069(6) Uiso calc R 1 . .
loop_
    _atom_site_aniso_label
    _atom_site_aniso_U_11
    _atom_site_aniso_U_22
    _atom_site_aniso_U_33
    _atom_site_aniso_U_12
    _atom_site_aniso_U_13
    _atom_site_aniso_U_23
    O1 0.0447(14) 0.0548(18) 0.0464(16) -0.0054(12) 0.0096(12) -0.0050(14)
    C2 0.044(2) 0.046(2) 0.039(2) 0.0008(17) 0.0044(18) -0.0001(19)
    C3 0.044(2) 0.042(2) 0.043(2) -0.0052(18) 0.0043(18) -0.0035(19)
    C4 0.042(2) 0.046(3) 0.038(2) 0.0027(17) 0.0031(17) 0.0030(18)
    C5 0.045(2) 0.043(2) 0.037(2) 0.0052(18) 0.0067(18) 0.0068(19)
    C6 0.058(2) 0.034(2) 0.038(2) 0.0010(18) 0.0007(18) 0.0031(18)
    C7 0.057(2) 0.035(2) 0.045(2) -0.0042(19) -0.003(2) 0.005(2)
    C8 0.043(2) 0.046(3) 0.049(3) -0.0046(18) 0.0034(18) 0.009(2)
    C9 0.044(2) 0.041(2) 0.036(2) 0.0044(17) 0.0052(17) 0.0021(19)
    C10 0.044(2) 0.039(2) 0.039(2) 0.0016(17) 0.0027(17) -0.0013(17)
    O11 0.0463(14) 0.0556(17) 0.0504(17) -0.0071(13) 0.0128(13) -0.0059(14)
    O12 0.0583(17) 0.054(2) 0.0540(19) -0.0002(14) 0.0171(15) -0.0058(14)
    Br13 0.0923(4) 0.0435(3) 0.0465(3) 0.0055(2) 0.0083(2) -0.0046(2)
    O14 0.0682(18) 0.0392(16) 0.064(2) -0.0116(14) 0.0006(16) 0.0060(15)
    C15 0.054(2) 0.040(2) 0.062(3) -0.005(2) 0.011(2) -0.013(2)
    O16 0.071(2) 0.0481(19) 0.067(2) -0.0012(16) -0.0046(16) 0.0045(17)
    C17 0.067(3) 0.052(3) 0.101(4) -0.014(2) 0.015(3) -0.014(3)
    Br18 0.0579(3) 0.0773(4) 0.0723(4) -0.0162(2) 0.0200(2) 0.0048(3)
    C19 0.048(2) 0.052(3) 0.038(2) 0.0083(19) 0.0036(18) 0.0017(19)
    C20 0.056(2) 0.075(3) 0.050(3) -0.003(2) 0.012(2) -0.003(2)
    C21 0.064(3) 0.105(4) 0.058(3) 0.003(3) 0.025(2) -0.011(3)
    C22 0.083(3) 0.094(4) 0.051(3) 0.011(3) 0.024(3) -0.020(3)
    C23 0.091(4) 0.081(4) 0.065(3) -0.015(3) 0.026(3) -0.033(3)
    C24 0.070(3) 0.066(3) 0.063(3) -0.006(2) 0.024(2) -0.012(3)
_geom_special_details
;
All e.s.d.'s (except the e.s.d. in the dihedral angle between two l.s. planes)
are estimated using the full covariance matrix. The cell e.s.d.'s are taken
into account individually in the estimation of e.s.d.'s in distances, angles
and torsion angles; correlations between e.s.d.'s in cell parameters are only
used when they are defined by crystal symmetry. An approximate (isotropic)
treatment of cell e.s.d.'s is used for estimating e.s.d.'s involving l.s.
planes.
;
loop_
    _geom_bond_atom_site_label_1
    _geom_bond_atom_site_label_2
    _geom_bond_site_symmetry_2
    _geom_bond_distance
    _geom_bond_publ_flag
    O1 C9 . 1.365(4) ?
    O1 C2 . 1.366(4) ?
    C2 C3 . 1.340(5) ?
    C2 C19 . 1.461(5) ?
    C3 C4 . 1.425(5) ?
    C3 H3 . 0.9300 ?
    C4 O11 . 1.249(4) ?
    C4 C10 . 1.454(5) ?
    C5 O12 . 1.337(4) ?
    C5 C6 . 1.388(5) ?
    C5 C10 . 1.401(5) ?
    C6 C7 . 1.392(6) ?
    C6 Br13 . 1.877(4) ?
    C7 C8 . 1.376(6) ?
    C7 O14 . 1.387(4) ?
    C8 C9 . 1.387(5) ?
    C8 Br18 . 1.878(4) ?
    C9 C10 . 1.391(5) ?
    O12 H12 . 0.8200 ?
    O14 C15 . 1.383(5) ?
    C15 O16 . 1.179(5) ?
    C15 C17 . 1.478(6) ?
    C17 H17A . 0.9600 ?
    C17 H17B . 0.9600 ?
    C17 H17C . 0.9600 ?
    C19 C20 . 1.385(5) ?
    C19 C24 . 1.385(6) ?
    C20 C21 . 1.383(6) ?
    C20 H20 . 0.9300 ?
    C21 C22 . 1.359(7) ?
    C21 H21 . 0.9300 ?
    C22 C23 . 1.362(7) ?
    C22 H22 . 0.9300 ?
    C23 C24 . 1.376(6) ?
    C23 H23 . 0.9300 ?
    C24 H24 . 0.9300 ?
loop_
    _geom_angle_atom_site_label_1
    _geom_angle_atom_site_label_2
    _geom_angle_atom_site_label_3
    _geom_angle_site_symmetry_1
    _geom_angle_site_symmetry_3
    _geom_angle
    _geom_angle_publ_flag
    C9 O1 C2 . . 120.6(3) ?
    C3 C2 O1 . . 120.7(3) ?
    C3 C2 C19 . . 127.2(4) ?
    O1 C2 C19 . . 112.1(3) ?
    C2 C3 C4 . . 122.6(4) ?
    C2 C3 H3 . . 118.7 ?
    C4 C3 H3 . . 118.7 ?
    O11 C4 C3 . . 123.1(3) ?
    O11 C4 C10 . . 121.1(3) ?
    C3 C4 C10 . . 115.8(3) ?
    O12 C5 C6 . . 119.5(4) ?
    O12 C5 C10 . . 120.8(3) ?
    C6 C5 C10 . . 119.6(3) ?
    C5 C6 C7 . . 119.6(4) ?
    C5 C6 Br13 . . 120.0(3) ?
    C7 C6 Br13 . . 120.4(3) ?
    C8 C7 O14 . . 119.2(4) ?
    C8 C7 C6 . . 121.7(4) ?
    O14 C7 C6 . . 119.0(4) ?
    C7 C8 C9 . . 118.2(4) ?
    C7 C8 Br18 . . 121.3(3) ?
    C9 C8 Br18 . . 120.5(3) ?
    O1 C9 C8 . . 117.0(3) ?
    O1 C9 C10 . . 121.3(3) ?
    C8 C9 C10 . . 121.7(4) ?
    C9 C10 C5 . . 119.1(3) ?
    C9 C10 C4 . . 119.0(3) ?
    C5 C10 C4 . . 121.9(3) ?
    C5 O12 H12 . . 109.5 ?
    C15 O14 C7 . . 117.5(3) ?
    O16 C15 O14 . . 121.5(4) ?
    O16 C15 C17 . . 128.7(4) ?
    O14 C15 C17 . . 109.8(4) ?
    C15 C17 H17A . . 109.5 ?
    C15 C17 H17B . . 109.5 ?
    H17A C17 H17B . . 109.5 ?
    C15 C17 H17C . . 109.5 ?
    H17A C17 H17C . . 109.5 ?
    H17B C17 H17C . . 109.5 ?
    C20 C19 C24 . . 118.9(4) ?
    C20 C19 C2 . . 120.5(4) ?
    C24 C19 C2 . . 120.6(4) ?
    C21 C20 C19 . . 119.5(4) ?
    C21 C20 H20 . . 120.3 ?
    C19 C20 H20 . . 120.3 ?
    C22 C21 C20 . . 121.0(5) ?
    C22 C21 H21 . . 119.5 ?
    C20 C21 H21 . . 119.5 ?
    C21 C22 C23 . . 120.0(5) ?
    C21 C22 H22 . . 120.0 ?
    C23 C22 H22 . . 120.0 ?
    C22 C23 C24 . . 120.3(5) ?
    C22 C23 H23 . . 119.9 ?
    C24 C23 H23 . . 119.9 ?
    C23 C24 C19 . . 120.4(4) ?
    C23 C24 H24 . . 119.8 ?
    C19 C24 H24 . . 119.8 ?
loop_
    _geom_torsion_atom_site_label_1
    _geom_torsion_atom_site_label_2
    _geom_torsion_atom_site_label_3
    _geom_torsion_atom_site_label_4
    _geom_torsion_site_symmetry_1
    _geom_torsion_site_symmetry_2
    _geom_torsion_site_symmetry_3
    _geom_torsion_site_symmetry_4
    _geom_torsion
    _geom_torsion_publ_flag
    C9 O1 C2 C3 . . . . -2.9(5) ?
    C9 O1 C2 C19 . . . . 176.1(3) ?
    O1 C2 C3 C4 . . . . 2.4(6) ?
    C19 C2 C3 C4 . . . . -176.5(4) ?
    C2 C3 C4 O11 . . . . 178.4(4) ?
    C2 C3 C4 C10 . . . . -0.3(5) ?
    O12 C5 C6 C7 . . . . 179.8(3) ?
    C10 C5 C6 C7 . . . . -1.1(5) ?
    O12 C5 C6 Br13 . . . . -2.3(5) ?
    C10 C5 C6 Br13 . . . . 176.8(3) ?
    C5 C6 C7 C8 . . . . -0.7(6) ?
    Br13 C6 C7 C8 . . . . -178.6(3) ?
    C5 C6 C7 O14 . . . . 174.6(3) ?
    Br13 C6 C7 O14 . . . . -3.2(5) ?
    O14 C7 C8 C9 . . . . -172.6(3) ?
    C6 C7 C8 C9 . . . . 2.7(6) ?
    O14 C7 C8 Br18 . . . . 7.0(5) ?
    C6 C7 C8 Br18 . . . . -177.7(3) ?
    C2 O1 C9 C8 . . . . -178.8(3) ?
    C2 O1 C9 C10 . . . . 1.3(5) ?
    C7 C8 C9 O1 . . . . 177.0(3) ?
    Br18 C8 C9 O1 . . . . -2.6(5) ?
    C7 C8 C9 C10 . . . . -3.1(6) ?
    Br18 C8 C9 C10 . . . . 177.4(3) ?
    O1 C9 C10 C5 . . . . -178.7(3) ?
    C8 C9 C10 C5 . . . . 1.4(5) ?
    O1 C9 C10 C4 . . . . 0.8(5) ?
    C8 C9 C10 C4 . . . . -179.1(3) ?
    O12 C5 C10 C9 . . . . 179.8(3) ?
    C6 C5 C10 C9 . . . . 0.7(5) ?
    O12 C5 C10 C4 . . . . 0.4(5) ?
    C6 C5 C10 C4 . . . . -178.7(3) ?
    O11 C4 C10 C9 . . . . 180.0(3) ?
    C3 C4 C10 C9 . . . . -1.3(5) ?
    O11 C4 C10 C5 . . . . -0.6(6) ?
    C3 C4 C10 C5 . . . . 178.2(3) ?
    C8 C7 O14 C15 . . . . -95.3(4) ?
    C6 C7 O14 C15 . . . . 89.3(4) ?
    C7 O14 C15 O16 . . . . 3.5(6) ?
    C7 O14 C15 C17 . . . . -177.8(4) ?
    C3 C2 C19 C20 . . . . 178.7(4) ?
    O1 C2 C19 C20 . . . . -0.3(5) ?
    C3 C2 C19 C24 . . . . -0.4(6) ?
    O1 C2 C19 C24 . . . . -179.4(4) ?
    C24 C19 C20 C21 . . . . -1.1(6) ?
    C2 C19 C20 C21 . . . . 179.7(4) ?
    C19 C20 C21 C22 . . . . 0.2(7) ?
    C20 C21 C22 C23 . . . . 0.5(8) ?
    C21 C22 C23 C24 . . . . -0.3(8) ?
    C22 C23 C24 C19 . . . . -0.6(8) ?
    C20 C19 C24 C23 . . . . 1.4(7) ?
    C2 C19 C24 C23 . . . . -179.5(4) ?
loop_
    _geom_hbond_atom_site_label_D
    _geom_hbond_atom_site_label_H
    _geom_hbond_atom_site_label_A
    _geom_hbond_site_symmetry_A
    _geom_hbond_distance_DH
    _geom_hbond_distance_HA
    _geom_hbond_distance_DA
    _geom_hbond_angle_DHA
    _geom_hbond_publ_flag
    O12 H12 O11 . 0.82 1.86 2.584(4) 146.5 y
    C20 H20 O1 . 0.93 2.34 2.679(5) 100.8 y
    C3 H3 O11 3_645 0.93 2.57 3.497(4) 171.1 y
    C24 H24 O11 3_645 0.93 2.48 3.387(5) 166.0 y
    C17 H17A O16 1_565 0.96 2.58 3.309(6) 133.0 y
data_global
_journal_date_recd_electronic     2009-01-12
_journal_date_accepted     2009-02-16
_journal_name_full     'Acta Crystallographica, Section E'
_journal_year     2009
_journal_volume     65
_journal_issue      3
_journal_page_first     o568
_journal_page_last     o568
_journal_paper_category     QO
_journal_coeditor_code     ER2060
_publ_contact_author_name     'Dr. Nagarajan Vembu'
_publ_contact_author_address
;
       Nagarajan Vembu
       Department of Chemistry
       Urumu Dhanalakshmi College
       Tiruchirappalli - 620 019
       Tamil Nadu, India
;
_publ_contact_author_email     vembu57@yahoo.com
_publ_contact_author_fax     ?
_publ_contact_author_phone     '0091 431 2772525'
_publ_section_title
;
6,8-Dibromo-5-hydroxy-4-oxo-2-phenyl-4<i>H</i>-chromen-7-yl acetate
;
loop_
    _publ_author_name
    _publ_author_address
    'Nallasivam, Angannan'
;
Department of Chemistry
National Institute of Technology
Tiruchirappalli 620 015
India
;
    'Nethaji, Munirathinam'
;
Department of Inorganic and Physical Chemistry
Indian Institute of Science
Bangalore 560 012
India
;
    'Vembu, Nagarajan'
;
Department of Chemistry
Urumu Dhanalakshmi College
Tiruchirappalli 620 019
India
;
    'Ragunathan, Venkatraman'
;
Department of Chemistry
Kandasamy Kandar College
Velur 638 182
India
;
    'Sulochana, Nagarajan'
;
Department of Chemistry
National Institute of Technology
Tiruchirappalli 620 015
India
;
