# Supplementary material for: 6,8-Dibromo-5-hydr­oxy-4-oxo-2-phenyl-4H-chromen-7-yl acetate
Source: Acta Crystallogr Sect E Struct Rep Online. 2009 Feb 21;65(Pt 3):o568. doi: 10.1107/S1600536809005431 (PMC2968645; doi:10.1107/S1600536809005431)
Supplement: Supplementary file 2 [file e-65-0o568-Isup2.hkl]

# 
# h,k,l, Fc-squared, Fo-squared, sigma(Fo-squared) and status flag 
# 
data_I
_shelx_title ' re92_m in P2(1)/n' 
_shelx_refln_list_code          4 
_shelx_F_calc_maximum      247.10 
_exptl_crystal_F_000       888.00 
_reflns_d_resolution_high  0.7581 
 
loop_ 
 _symmetry_equiv_pos_as_xyz 
 'x, y, z' 
 '-x+1/2, y+1/2, -z+1/2' 
 '-x, -y, -z' 
 'x-1/2, -y-1/2, z-1/2' 
 
_cell_length_a    14.0723 
_cell_length_b     5.5586 
_cell_length_c    21.3331 
_cell_angle_alpha  90.000 
_cell_angle_beta  104.501 
_cell_angle_gamma  90.000 
 
_shelx_F_squared_multiplier     1.000 
 
loop_ 
 _refln_index_h 
 _refln_index_k 
 _refln_index_l 
 _refln_F_squared_calc 
 _refln_F_squared_meas 
 _refln_F_squared_sigma 
 _refln_observed_status 
   2   0   0    18082.45    19329.80    432.41 o 
   4   0   0      263.10      231.20     15.74 o 
   6   0   0      445.63      407.99     18.34 o 
   8   0   0    11723.66    12312.67    235.20 o 
  10   0   0     1404.62     1361.71     43.89 o 
  12   0   0     1520.61     1498.49     51.31 o 
  14   0   0       85.70       37.37     31.78 o 
  16   0   0        1.14      -34.28     36.10 o 
   1   1   0     4518.81     4745.98     64.81 o 
   2   1   0    12566.98    13566.17    177.03 o 
   3   1   0     4093.12     4139.30     57.80 o 
   4   1   0     2342.87     2481.10     37.44 o 
   5   1   0     9082.73     9239.99    124.06 o 
   6   1   0     2481.20     2480.36     39.66 o 
   7   1   0      105.41      107.40     10.78 o 
   8   1   0     4535.68     4716.74     70.58 o 
   9   1   0        3.31       -6.50     12.08 o 
  10   1   0     1456.87     1450.19     43.86 o 
  11   1   0       95.30      132.69     18.63 o 
  12   1   0      602.00      602.72     26.87 o 
  13   1   0      564.52      574.48     33.16 o 
  14   1   0       55.56       73.21     22.69 o 
  15   1   0        3.07       57.31     29.76 o 
  16   1   0       96.85      103.36     30.96 o 
  17   1   0       28.14       33.48     32.56 o 
   0   2   0     5546.88     6126.69    121.74 o 
   1   2   0     3515.83     3587.12     53.77 o 
   2   2   0     7179.90     7479.52    103.50 o 
   3   2   0     2864.78     2787.66     44.39 o 
   4   2   0     1044.23     1065.19     23.17 o 
   5   2   0     7047.88     6971.54    108.48 o 
   6   2   0     1875.85     1698.06     36.36 o 
   7   2   0     3534.47     3352.42     60.40 o 
   8   2   0      504.46      469.67     24.66 o 
   9   2   0        2.68       23.67     14.93 o 
  10   2   0      930.01      815.58     29.52 o 
  11   2   0       20.06       11.69     17.62 o 
  12   2   0       78.69       74.77     20.30 o 
  13   2   0       91.15       69.06     21.88 o 
  14   2   0      168.83      210.33     28.08 o 
  15   2   0      207.93      237.35     29.89 o 
  16   2   0        0.26       36.58     28.93 o 
  17   2   0        0.28      -38.10     68.23 o 
   1   3   0     3853.64     3789.75     60.05 o 
   2   3   0      147.84      184.04     13.44 o 
   3   3   0      376.67      321.12     15.81 o 
   4   3   0     4366.56     4183.74     66.78 o 
   5   3   0     4307.94     4310.25     92.28 o 
   6   3   0      784.03      715.53     26.31 o 
   7   3   0      411.23      386.20     22.05 o 
   8   3   0       78.50       50.23     17.53 o 
   9   3   0       42.69       40.07     18.13 o 
  10   3   0       37.60       34.47     18.79 o 
  11   3   0      281.04      267.52     27.33 o 
  12   3   0      218.63      245.37     28.07 o 
  13   3   0      347.80      411.97     38.05 o 
  14   3   0      130.48      127.07     34.14 o 
  15   3   0        0.14       -9.93     45.94 o 
  16   3   0       16.94       55.27     78.56 o 
   0   4   0     3931.55     3687.52     87.93 o 
   1   4   0     1113.58     1077.65     28.50 o 
   2   4   0     1464.84     1386.90     32.97 o 
   3   4   0      957.04      955.94     31.83 o 
   4   4   0       44.68       64.12     18.64 o 
   5   4   0        2.32       10.66     18.19 o 
   6   4   0      306.20      347.19     24.71 o 
   7   4   0      172.31      156.87     22.23 o 
   8   4   0      215.69      246.08     36.88 o 
   9   4   0      909.11      943.67     45.27 o 
  10   4   0       82.62       71.17     29.16 o 
  11   4   0       15.18       33.44     29.79 o 
  12   4   0        6.05       11.17     30.84 o 
  13   4   0      269.08      327.55     40.03 o 
  14   4   0       11.13       33.17     40.93 o 
   1   5   0      827.15      850.46     31.77 o 
   2   5   0        5.88      -21.99     22.02 o 
   3   5   0     1019.78     1095.82     43.57 o 
   4   5   0        1.82       -0.15     22.60 o 
   5   5   0      312.86      299.92     34.81 o 
   6   5   0       75.52       52.35     28.62 o 
   7   5   0      455.55      506.23     40.26 o 
   8   5   0       25.04       -0.42     29.67 o 
   9   5   0       45.08       31.46     31.12 o 
  10   5   0       15.00       13.49     30.93 o 
  11   5   0      352.81      434.00     43.53 o 
  12   5   0        0.52      -20.39     34.39 o 
   0   6   0      688.58      660.89     81.13 o 
   1   6   0      365.66      360.91     69.35 o 
   2   6   0      644.48      742.48     82.25 o 
   3   6   0        0.37       18.07     38.84 o 
   4   6   0       27.95       70.56     39.30 o 
   5   6   0       27.63       49.21     31.40 o 
   6   6   0      113.91       78.09     41.07 o 
   7   6   0       50.06        5.52     31.80 o 
   8   6   0      200.91      205.16     39.37 o 
   9   6   0      123.79       77.65     36.83 o 
  10   6   0        0.20      -55.80     55.80 o 
   4   7   0      277.90      276.23     78.70 o 
   5   7   0        5.77       67.84     70.41 o 
 -17   0   1      234.16      280.27     89.59 o 
 -15   0   1        6.95       31.00     77.45 o 
 -13   0   1      506.60      578.12     42.36 o 
 -11   0   1      701.76      735.01     34.34 o 
  -9   0   1      952.18      918.84     33.67 o 
  -7   0   1    17019.60    17821.48    331.34 o 
  -5   0   1    12221.21    12979.80    241.10 o 
  -3   0   1     1160.17     1291.46     28.45 o 
   1   0   1    27427.21    30301.05    683.60 o 
   3   0   1    15459.99    16210.96    296.73 o 
   5   0   1     4483.40     4585.57     91.14 o 
   7   0   1        7.07        1.64     13.14 o 
   9   0   1     1984.50     2015.19     53.59 o 
  11   0   1      274.55      303.91     28.19 o 
  13   0   1      561.34      640.29     43.99 o 
  15   0   1       75.27       72.75     35.07 o 
  17   0   1        0.38      -39.31     39.31 o 
 -17   1   1       27.36       10.66     35.48 o 
 -16   1   1       37.88       32.88     27.98 o 
 -15   1   1      282.30      353.48     30.23 o 
 -14   1   1        0.84       33.11     21.70 o 
 -13   1   1      207.82      208.94     23.04 o 
 -12   1   1      402.98      431.07     24.45 o 
 -11   1   1       72.37       75.44     17.85 o 
 -10   1   1      380.04      384.95     20.58 o 
  -9   1   1     3442.16     3296.41     53.80 o 
  -8   1   1     2232.29     2286.89     39.72 o 
  -7   1   1     3620.93     3545.49     54.15 o 
  -6   1   1     1868.35     1945.13     32.54 o 
  -5   1   1     8509.99     8680.64    116.93 o 
  -4   1   1    21677.93    22700.88    293.86 o 
  -3   1   1      502.53      555.49     26.42 o 
  -2   1   1      761.43      786.09     16.54 o 
  -1   1   1     1690.31     1838.04     27.67 o 
   0   1   1     5382.26     5809.03     78.34 o 
   1   1   1      107.25      103.95      7.09 o 
   2   1   1      347.55      331.84     10.19 o 
   3   1   1    23869.06    25454.75    328.75 o 
   4   1   1     3063.94     3069.89     45.22 o 
   5   1   1       38.59       52.53      7.79 o 
   6   1   1      405.34      397.10     16.46 o 
   7   1   1       32.35       34.71     10.11 o 
   8   1   1     1405.70     1467.48     30.08 o 
   9   1   1     1006.47      992.40     25.28 o 
  10   1   1     1070.98     1094.05     28.33 o 
  11   1   1     3754.95     3783.96     70.21 o 
  12   1   1      723.92      716.64     29.30 o 
  13   1   1      105.70      103.87     21.57 o 
  14   1   1      162.07      130.44     24.70 o 
  15   1   1      175.44      159.21     27.13 o 
  16   1   1        1.37       -7.05     30.40 o 
  17   1   1       24.09      -12.76     34.09 o 
 -17   2   1       44.59      -10.48     68.46 o 
 -16   2   1       34.91       24.77     27.56 o 
 -15   2   1        9.76      -18.60     24.80 o 
 -14   2   1      143.23      151.50     25.07 o 
 -13   2   1      220.14      244.09     24.66 o 
 -12   2   1      142.18      161.63     22.15 o 
 -11   2   1      811.08      792.15     35.95 o 
 -10   2   1      210.03      217.97     20.01 o 
  -9   2   1      700.95      670.15     25.27 o 
  -8   2   1       15.35       17.16     13.82 o 
  -7   2   1      600.84      581.98     21.38 o 
  -6   2   1      555.02      521.51     15.95 o 
  -5   2   1     1827.88     1710.52     35.60 o 
  -4   2   1     2045.99     2057.27     39.64 o 
  -3   2   1     1811.68     1860.85     32.45 o 
  -2   2   1    19948.37    20736.17    251.24 o 
  -1   2   1     3953.29     4030.27     59.45 o 
   0   2   1     6407.29     6507.80     90.90 o 
   1   2   1      247.56      210.48     10.65 o 
   2   2   1      656.03      695.03     17.14 o 
   3   2   1      159.39      142.66     10.51 o 
   4   2   1      131.10      186.00     12.04 o 
   5   2   1      330.06      339.41     14.12 o 
   6   2   1     3745.41     3615.56     57.04 o 
   7   2   1     3028.54     2874.37     48.49 o 
   8   2   1     4760.06     4416.73     76.54 o 
   9   2   1      103.50       78.27     16.66 o 
  10   2   1      119.65       95.07     17.98 o 
  11   2   1      277.58      275.19     22.25 o 
  12   2   1        3.51       14.49     19.40 o 
  13   2   1      351.31      348.04     29.66 o 
  14   2   1        3.69        6.67     25.84 o 
  15   2   1       63.50      111.62     39.13 o 
  16   2   1       61.02       81.74     36.68 o 
  17   2   1        8.69      -24.81     70.41 o 
 -16   3   1       28.63      -13.78     58.24 o 
 -15   3   1       28.00       13.72     36.80 o 
 -14   3   1        1.80        8.90     33.23 o 
 -13   3   1      214.24      190.06     27.81 o 
 -12   3   1      400.57      505.25     43.91 o 
 -11   3   1     1230.88     1155.26     84.19 o 
 -10   3   1      292.18      275.86     32.34 o 
  -9   3   1       43.72       53.01     19.22 o 
  -8   3   1      120.60      138.96     19.20 o 
  -7   3   1        7.70        1.35     15.35 o 
  -6   3   1      587.83      554.06     25.57 o 
  -5   3   1     1276.53     1270.16     54.53 o 
  -4   3   1     3483.48     3297.38     56.66 o 
  -3   3   1     6702.99     6615.95     97.06 o 
  -2   3   1      993.67     1182.33     26.63 o 
  -1   3   1       16.36        7.39     10.36 o 
   0   3   1     3683.68     3857.76     65.43 o 
   1   3   1     2200.61     2158.90     39.26 o 
   2   3   1      167.40      159.04     13.20 o 
   3   3   1      319.33      267.48     15.19 o 
   4   3   1      231.23      241.89     15.40 o 
   5   3   1     3159.64     3048.43     59.40 o 
   6   3   1     2034.33     1841.90     65.58 o 
   7   3   1       21.28       29.39     16.78 o 
   8   3   1      463.33      433.16     24.10 o 
   9   3   1     1377.88     1302.67     72.32 o 
  10   3   1      103.59      105.67     22.12 o 
  11   3   1       16.80      -18.21     21.33 o 
  12   3   1        7.18       10.11     27.92 o 
  13   3   1      124.32      124.56     33.47 o 
  14   3   1       36.39       39.92     33.00 o 
  15   3   1       16.21      -13.32     33.97 o 
  16   3   1        1.12      106.00     75.41 o 
 -14   4   1        1.06      -30.09     55.36 o 
 -13   4   1        9.49       -4.73     31.48 o 
 -12   4   1       20.54        6.78     30.96 o 
 -11   4   1      105.45       53.41     29.75 o 
 -10   4   1       48.38       60.25     32.42 o 
  -9   4   1      330.22      356.25     27.59 o 
  -8   4   1      712.39      811.52     33.24 o 
  -7   4   1        2.45      -15.52     18.85 o 
  -6   4   1        5.11       45.76     18.79 o 
  -5   4   1        1.81      -13.31     17.73 o 
  -4   4   1     1612.04     1579.92     41.87 o 
  -3   4   1       80.53       76.76     18.00 o 
  -2   4   1      184.46      201.65     16.86 o 
  -1   4   1     3547.88     3450.53     59.58 o 
   0   4   1     1691.70     1637.10     35.66 o 
   1   4   1     1432.61     1311.80     31.55 o 
   2   4   1     1799.97     1756.99     38.08 o 
   3   4   1       14.91       -5.29     16.02 o 
   4   4   1     1663.58     1660.22     43.09 o 
   5   4   1      208.20      182.67     20.84 o 
   6   4   1      903.04      905.11     33.25 o 
   7   4   1     2450.10     2431.04     72.71 o 
   8   4   1       74.27       46.60     33.22 o 
   9   4   1      208.93      214.21     33.68 o 
  10   4   1      511.12      526.68     40.34 o 
  11   4   1        2.02      -27.99     28.37 o 
  12   4   1      123.78      194.49     35.34 o 
  13   4   1        6.71        7.75     33.05 o 
  14   4   1       35.49       11.35     39.28 o 
 -13   5   1        1.66       22.70     53.50 o 
 -12   5   1        0.61      -32.15     32.15 o 
 -11   5   1       37.11        5.08     31.93 o 
 -10   5   1      160.18      114.27     32.42 o 
  -9   5   1        5.09      -12.14     30.00 o 
  -8   5   1       13.87       28.94     28.82 o 
  -7   5   1       44.02       24.83     29.76 o 
  -6   5   1     1999.24     2126.72     60.67 o 
  -5   5   1        0.55      -22.80     22.80 o 
  -4   5   1      556.09      563.83     30.17 o 
  -3   5   1        1.14      -20.02     20.02 o 
  -2   5   1      129.52      180.41     34.95 o 
  -1   5   1       98.11       93.12     20.58 o 
   0   5   1        8.54      -17.33     17.33 o 
   1   5   1        0.00      -20.18     20.18 o 
   2   5   1     1525.25     1650.32     49.77 o 
   3   5   1        0.53      -22.30     22.30 o 
   4   5   1     1660.03     1788.17     97.92 o 
   5   5   1       17.40       -6.28     31.91 o 
   6   5   1      241.44      245.53     33.49 o 
   7   5   1       63.81       60.97     37.85 o 
   8   5   1        0.40      -22.05     29.45 o 
   9   5   1        8.58        1.54     36.28 o 
  10   5   1       43.53       71.09     32.55 o 
  11   5   1        1.84       -8.39     31.82 o 
  12   5   1      251.12      271.51     52.08 o 
 -10   6   1        0.16       11.19     41.49 o 
  -9   6   1       52.92      135.91     44.47 o 
  -8   6   1      156.12      152.66     38.04 o 
  -7   6   1      155.40      180.95     47.61 o 
  -6   6   1        2.19        6.52     61.16 o 
  -5   6   1       22.23       53.29    101.59 o 
  -4   6   1      132.11       77.82     42.18 o 
  -3   6   1      171.79      338.83     46.34 o 
  -2   6   1       58.57       59.04     39.45 o 
  -1   6   1      399.02      464.69     49.98 o 
   0   6   1      233.00      253.59     68.23 o 
   1   6   1      493.05      575.88     77.97 o 
   2   6   1      403.44      461.40     47.74 o 
   3   6   1        6.40       26.21     32.53 o 
   4   6   1      106.29       74.93     34.94 o 
   5   6   1       26.45        0.22     31.49 o 
   6   6   1      136.58      101.81     36.45 o 
   7   6   1      110.19      149.17     37.48 o 
   8   6   1        5.27      -31.07     34.13 o 
   9   6   1       69.61      109.88     39.68 o 
  10   6   1       92.00      217.73     68.10 o 
  -5   7   1      283.37      316.82     77.31 o 
   2   7   1       26.43       23.89     68.04 o 
   3   7   1       21.34       67.12     74.29 o 
   4   7   1        0.43       78.43     72.58 o 
   5   7   1       22.33       55.34     73.37 o 
 -18   0   2       74.04       95.66     81.76 o 
 -16   0   2      177.63      201.43     44.12 o 
 -14   0   2       25.84       42.16     30.69 o 
 -12   0   2     2301.38     2331.17     79.02 o 
 -10   0   2      284.87      274.57     22.74 o 
  -8   0   2     3632.81     3701.42     80.57 o 
  -6   0   2    11265.23    12159.60    228.23 o 
  -4   0   2    13288.78    14263.11    262.67 o 
  -2   0   2     3018.84     3311.83     63.32 o 
   0   0   2     6614.66     7360.80    248.46 o 
   2   0   2     1640.44     1781.67     36.85 o 
   4   0   2     1312.20     1267.32     30.69 o 
   6   0   2    21619.07    22076.75    407.23 o 
   8   0   2      247.55      285.11     20.95 o 
  10   0   2       19.27        6.12     30.32 o 
  12   0   2      417.05      380.25     43.91 o 
  14   0   2      185.87      201.17     36.27 o 
  16   0   2        9.54       26.85     38.11 o 
 -18   1   2        1.18       29.44     56.57 o 
 -17   1   2       64.88      106.41     30.12 o 
 -16   1   2      236.76      278.73     30.97 o 
 -15   1   2        0.23      -33.67     37.94 o 
 -14   1   2      886.70      926.35     35.06 o 
 -13   1   2        3.24      -11.03     22.40 o 
 -12   1   2       31.10       30.65     23.98 o 
 -11   1   2      716.72      730.61     28.01 o 
 -10   1   2      598.25      535.32     22.14 o 
  -9   1   2      578.25      540.46     18.79 o 
  -8   1   2     5354.05     5498.48     80.16 o 
  -7   1   2      594.20      493.10     21.71 o 
  -6   1   2     5217.08     5139.86     73.08 o 
  -5   1   2     1854.77     1846.34     30.09 o 
  -4   1   2    10321.06    10734.35    154.89 o 
  -3   1   2     4481.81     4560.46     69.07 o 
  -2   1   2     8394.00     9205.68    132.70 o 
  -1   1   2     1083.18     1071.40     21.70 o 
   0   1   2     3437.41     3777.19     52.36 o 
   1   1   2     4885.08     5075.43     69.09 o 
   2   1   2    13241.51    14632.80    190.84 o 
   3   1   2     5126.50     5341.73     73.68 o 
   4   1   2    16820.56    17466.00    228.13 o 
   5   1   2     1046.74     1047.49     20.85 o 
   6   1   2     2223.45     2173.18     36.24 o 
   7   1   2       22.23       21.69     10.33 o 
   8   1   2      612.46      621.16     19.33 o 
   9   1   2      945.49      963.21     25.74 o 
  10   1   2      540.27      523.94     21.31 o 
  11   1   2     1441.45     1435.38     38.04 o 
  12   1   2       20.72        1.62     18.55 o 
  13   1   2       49.23       36.30     21.27 o 
  14   1   2        8.37      -12.71     23.57 o 
  15   1   2        8.37      -22.50     28.07 o 
  16   1   2      183.77      196.14     33.85 o 
  17   1   2        3.70       -7.21     31.92 o 
 -17   2   2       52.73       46.40     51.43 o 
 -16   2   2        2.74        2.17     27.39 o 
 -15   2   2       53.57       42.04     24.65 o 
 -14   2   2       22.85       -9.18     22.70 o 
 -13   2   2      141.20      173.72     25.58 o 
 -12   2   2       49.96       71.51     19.99 o 
 -11   2   2      330.72      320.73     22.89 o 
 -10   2   2     2050.62     2004.40     45.61 o 
  -9   2   2     6201.88     6061.39    102.52 o 
  -8   2   2     1114.58     1070.14     34.36 o 
  -7   2   2      167.61      166.55     17.03 o 
  -6   2   2     1493.03     1442.14     32.54 o 
  -5   2   2      282.16      284.84     15.07 o 
  -4   2   2      895.75      837.32     22.30 o 
  -3   2   2      448.33      482.02     13.93 o 
  -2   2   2      414.20      390.84     12.88 o 
  -1   2   2    20084.53    20783.28    272.42 o 
   0   2   2    13637.46    14564.09    193.16 o 
   1   2   2      813.15      769.02     17.86 o 
   2   2   2     2333.62     2337.55     38.39 o 
   3   2   2     5943.11     5937.60     84.77 o 
   4   2   2     2506.13     2762.45     45.26 o 
   5   2   2     1131.52     1158.08     35.95 o 
   6   2   2      264.13      230.79     13.54 o 
   7   2   2     1336.00     1169.54     26.89 o 
   8   2   2     3707.66     3210.46     92.66 o 
   9   2   2      874.70      864.73     28.57 o 
  10   2   2      128.71      126.30     20.01 o 
  11   2   2      501.38      479.26     38.96 o 
  12   2   2      215.92      216.96     26.05 o 
  13   2   2      477.17      464.08     48.85 o 
  14   2   2       75.29       84.97     26.92 o 
  15   2   2        6.67       22.30     51.20 o 
  16   2   2        0.69      -36.74     36.74 o 
 -16   3   2       45.74       19.06     36.71 o 
 -15   3   2        1.60        5.05     28.68 o 
 -14   3   2        0.45       26.73     27.04 o 
 -13   3   2       10.93       24.55     22.50 o 
 -12   3   2      200.29      253.90     26.08 o 
 -11   3   2     1142.14     1051.27     36.69 o 
 -10   3   2      280.78      254.07     23.69 o 
  -9   3   2      425.91      424.90     23.95 o 
  -8   3   2     1539.47     1542.48     51.84 o 
  -7   3   2      961.99      955.21     30.24 o 
  -6   3   2     3422.03     3171.10     71.63 o 
  -5   3   2       85.58       63.04     19.33 o 
  -4   3   2     3270.27     3275.53     54.66 o 
  -3   3   2       57.09       46.66     11.95 o 
  -2   3   2     4153.42     4083.15     64.13 o 
  -1   3   2     1779.97     1772.51     34.16 o 
   0   3   2     3590.87     3623.51     58.00 o 
   1   3   2     5043.73     4766.95     72.53 o 
   2   3   2    10166.17    10297.17    143.12 o 
   3   3   2        5.47       11.02     12.14 o 
   4   3   2        8.93       23.96     12.65 o 
   5   3   2      444.05      414.61     19.07 o 
   6   3   2      649.73      585.26     24.58 o 
   7   3   2      740.12      737.97     27.83 o 
   8   3   2      275.77      283.75     21.81 o 
   9   3   2      114.80      117.98     21.52 o 
  10   3   2      749.31      786.29     55.91 o 
  11   3   2      352.92      459.05     37.55 o 
  12   3   2        1.84        8.66     35.64 o 
  13   3   2       73.36       87.20     46.74 o 
  14   3   2        0.17      -33.52     33.52 o 
  15   3   2        0.79       -3.61     53.93 o 
 -15   4   2      297.34      336.63     84.22 o 
 -14   4   2       18.68        3.97     58.12 o 
 -13   4   2       66.80       45.82     43.14 o 
 -12   4   2       45.43       10.66     39.92 o 
 -11   4   2       91.51       95.66     26.20 o 
 -10   4   2      324.58      365.77     28.37 o 
  -9   4   2      111.26      102.42     28.97 o 
  -8   4   2      766.93      760.53     32.07 o 
  -7   4   2      917.43      946.98     34.52 o 
  -6   4   2        9.40       32.84     18.13 o 
  -5   4   2       11.69       -3.18     17.58 o 
  -4   4   2      227.04      219.38     21.14 o 
  -3   4   2     3591.73     3434.04     67.01 o 
  -2   4   2     1165.83     1089.45     28.94 o 
  -1   4   2        2.59       -6.23     13.24 o 
   0   4   2     4677.36     4441.22     71.94 o 
   1   4   2      237.52      240.92     16.76 o 
   2   4   2       12.51       14.43     13.93 o 
   3   4   2      923.07      965.26     42.39 o 
   4   4   2      377.15      385.75     23.37 o 
   5   4   2     2698.16     2679.88     65.08 o 
   6   4   2      934.24      928.49     48.00 o 
   7   4   2       65.72       92.67     30.53 o 
   8   4   2     1673.24     1617.13     59.97 o 
   9   4   2      159.43      225.20     40.18 o 
  10   4   2       16.48       -0.34     28.80 o 
  11   4   2       71.53       80.46     32.12 o 
  12   4   2       57.29       93.95     33.78 o 
  13   4   2        2.00       47.81     34.39 o 
  14   4   2       14.78       -2.35     38.19 o 
 -13   5   2       68.83      121.60     59.29 o 
 -12   5   2        1.07      -33.30     33.30 o 
 -11   5   2       32.53       59.44     33.32 o 
 -10   5   2        3.67       14.07     30.50 o 
  -9   5   2        0.52       14.08     30.92 o 
  -8   5   2        3.38       16.62     36.34 o 
  -7   5   2      132.02      103.03     27.69 o 
  -6   5   2      131.97      200.79     44.29 o 
  -5   5   2     1761.84     1890.41     58.00 o 
  -4   5   2        0.17       -3.71     29.62 o 
  -3   5   2      628.85      668.14     30.98 o 
  -2   5   2       80.60       57.85     19.89 o 
  -1   5   2     2006.53     2108.74     58.06 o 
   0   5   2       75.93       49.86     20.58 o 
   1   5   2      215.96      195.99     24.32 o 
   2   5   2        0.00       14.20     29.04 o 
   3   5   2     1528.17     1547.65     58.00 o 
   4   5   2       16.60       79.81     29.33 o 
   5   5   2      326.94      391.99     36.56 o 
   6   5   2        7.83       15.65     30.12 o 
   7   5   2      790.09      808.28     46.74 o 
   8   5   2        8.47       30.98     31.89 o 
   9   5   2        5.93       -3.87     34.45 o 
  10   5   2       19.59       10.91     31.91 o 
  11   5   2       17.16       13.88     34.44 o 
  12   5   2        0.39       40.60     36.47 o 
 -10   6   2       42.37        8.63     40.79 o 
  -9   6   2        0.63       -6.13     52.01 o 
  -8   6   2       66.13       71.58     44.48 o 
  -7   6   2       57.87       74.88     41.83 o 
  -6   6   2        1.36      -24.82     39.50 o 
  -5   6   2       60.78       60.29     40.08 o 
  -4   6   2       19.25       29.36     37.20 o 
  -3   6   2       25.14       46.65     33.17 o 
  -2   6   2       19.55       26.55     42.70 o 
  -1   6   2        0.86      -22.57     55.01 o 
   0   6   2      291.30      399.51     49.68 o 
   1   6   2      164.79      256.71     45.45 o 
   2   6   2        0.16        3.52     39.46 o 
   3   6   2      162.16      178.34     34.85 o 
   4   6   2      362.20      340.60     40.25 o 
   5   6   2      334.58      348.38     40.26 o 
   6   6   2       38.08        4.46     33.44 o 
   7   6   2       39.50       52.09     35.83 o 
   8   6   2       65.16       42.70     36.53 o 
   9   6   2        0.15       23.02     38.83 o 
   1   7   2       29.08       75.47     73.10 o 
   2   7   2      142.76      217.07     79.35 o 
   3   7   2        2.65        4.87     69.94 o 
   4   7   2       10.51       10.13     74.42 o 
 -17   0   3      117.91       94.43     43.14 o 
 -15   0   3      227.03      186.52     38.28 o 
 -13   0   3       36.58       40.66     28.70 o 
 -11   0   3     4105.76     4109.01     94.14 o 
  -9   0   3      904.28      956.40     33.20 o 
  -7   0   3      409.34      419.34     19.89 o 
  -5   0   3     2226.56     2171.92     47.42 o 
  -3   0   3    31002.59    33953.36    615.14 o 
  -1   0   3     1277.52     1338.84     39.97 o 
   1   0   3     3232.18     3558.05     68.60 o 
   3   0   3      106.32      116.91     10.79 o 
   5   0   3      993.42      935.62     27.17 o 
   7   0   3    14261.80    14532.57    274.27 o 
   9   0   3      296.15      302.58     27.47 o 
  11   0   3      296.38      359.48     32.01 o 
  13   0   3      229.51      311.62     39.92 o 
  15   0   3      606.89      659.50     52.74 o 
  17   0   3        4.42      -25.00     50.27 o 
 -18   1   3        0.10       69.31     38.32 o 
 -17   1   3        0.29       -9.10     32.86 o 
 -16   1   3       67.70      107.23     28.63 o 
 -15   1   3      175.70      237.68     27.73 o 
 -14   1   3        6.03        2.65     20.03 o 
 -13   1   3      646.12      682.33     29.45 o 
 -12   1   3       49.03       51.31     23.60 o 
 -11   1   3       42.90        1.40     16.65 o 
 -10   1   3      260.86      266.16     18.92 o 
  -9   1   3     1495.03     1372.20     28.95 o 
  -8   1   3      938.47      875.15     21.32 o 
  -7   1   3      286.33      276.46     12.34 o 
  -6   1   3     4205.61     4345.02     69.23 o 
  -5   1   3     1575.32     1464.24     28.40 o 
  -4   1   3     1095.18     1111.62     31.54 o 
  -3   1   3    12992.98    13966.98    198.87 o 
  -2   1   3     1339.77     1382.46     24.82 o 
  -1   1   3     9020.09     9825.84    129.69 o 
   0   1   3    34193.34    37524.03    529.12 o 
   1   1   3      282.79      336.33     13.17 o 
   2   1   3    61056.12    64333.54    822.56 o 
   3   1   3      217.57      251.62     10.97 o 
   4   1   3     8864.98     9322.32    125.45 o 
   5   1   3     1458.78     1355.18     25.30 o 
   6   1   3      428.82      391.56     14.07 o 
   7   1   3     1190.49     1181.59     25.47 o 
   8   1   3      377.21      387.83     19.27 o 
   9   1   3     3182.52     3068.60     52.56 o 
  10   1   3       43.83       55.17     16.33 o 
  11   1   3     1350.40     1388.57     38.14 o 
  12   1   3       11.44      -18.84     18.84 o 
  13   1   3        6.02      -20.42     23.25 o 
  14   1   3      265.92      285.84     29.73 o 
  15   1   3       65.83       92.84     31.60 o 
  16   1   3        8.44       -0.34     45.66 o 
  17   1   3      116.82      109.30     49.42 o 
 -17   2   3      135.37      127.47     41.01 o 
 -16   2   3        1.69       25.03     25.44 o 
 -15   2   3        0.92        1.09     24.02 o 
 -14   2   3      231.57      244.97     31.48 o 
 -13   2   3      309.88      313.54     25.77 o 
 -12   2   3       60.42       61.40     20.64 o 
 -11   2   3      308.89      341.24     23.26 o 
 -10   2   3     1848.44     1709.75     64.00 o 
  -9   2   3       91.85      110.22     17.50 o 
  -8   2   3     3322.56     3120.91     57.96 o 
  -7   2   3     2616.83     2559.45     49.27 o 
  -6   2   3     2786.47     2721.77     50.33 o 
  -5   2   3     6051.17     5988.92     94.74 o 
  -4   2   3     3037.51     2932.71     51.92 o 
  -3   2   3     2053.65     2134.29     35.63 o 
  -2   2   3     1342.93     1386.16     25.85 o 
  -1   2   3      176.15      193.00     11.70 o 
   0   2   3     7012.05     7156.71     99.03 o 
   1   2   3     4786.74     4907.11     70.72 o 
   2   2   3     1997.15     2109.05     35.45 o 
   3   2   3     6125.39     6320.11     89.90 o 
   4   2   3      938.55      773.17     20.04 o 
   5   2   3     1278.11     1357.29     29.70 o 
   6   2   3     1413.17     1252.49     38.95 o 
   7   2   3      925.02      832.31     28.68 o 
   8   2   3      133.57      159.70     16.62 o 
   9   2   3      948.44      890.85     32.63 o 
  10   2   3     1730.49     1671.57     47.15 o 
  11   2   3       53.30       56.49     28.72 o 
  12   2   3      178.11      198.95     26.10 o 
  13   2   3      585.61      614.61     35.49 o 
  14   2   3      109.51      209.49     34.83 o 
  15   2   3       71.49       61.04     36.70 o 
  16   2   3       12.40       19.19     37.20 o 
 -16   3   3      101.47      104.28     39.59 o 
 -15   3   3      169.32      181.64     29.73 o 
 -14   3   3       11.92       27.85     24.26 o 
 -13   3   3       20.68       22.69     25.01 o 
 -12   3   3      117.54       55.13     21.61 o 
 -11   3   3        0.02       -7.42     22.79 o 
 -10   3   3       21.15       17.81     19.31 o 
  -9   3   3      134.46      155.13     23.48 o 
  -8   3   3      588.66      628.24     26.58 o 
  -7   3   3     3663.35     3563.06     99.40 o 
  -6   3   3     3240.29     3042.15     59.49 o 
  -5   3   3     7790.57     7775.18    124.56 o 
  -4   3   3     1830.55     1850.27     35.99 o 
  -3   3   3      104.87      109.80     12.27 o 
  -2   3   3        9.69        1.90     10.74 o 
  -1   3   3      249.78      258.69     14.02 o 
   0   3   3      468.25      475.47     16.67 o 
   1   3   3     6812.30     6697.39     97.09 o 
   2   3   3     7867.50     7734.61    110.58 o 
   3   3   3     2813.12     2645.73     53.41 o 
   4   3   3        4.52       -8.52     12.25 o 
   5   3   3      659.01      668.07     22.82 o 
   6   3   3     1061.65     1051.33     33.23 o 
   7   3   3      192.75      207.49     22.00 o 
   8   3   3       74.39       71.05     25.89 o 
   9   3   3      249.50      262.18     30.14 o 
  10   3   3       81.40       70.52     56.31 o 
  11   3   3      398.10      401.62     36.28 o 
  12   3   3      256.39      276.54     35.59 o 
  13   3   3       24.52       21.60     34.30 o 
  14   3   3      119.46      139.20     37.98 o 
  15   3   3       26.91      -28.54     35.15 o 
 -15   4   3        1.32       -7.59     38.73 o 
 -14   4   3        5.21      -31.11     46.48 o 
 -13   4   3      264.10      296.20     36.81 o 
 -12   4   3      399.85      433.96     34.08 o 
 -11   4   3       56.22       26.23     23.30 o 
 -10   4   3      260.98      299.93     40.00 o 
  -9   4   3       34.70       48.10     22.43 o 
  -8   4   3      242.53      240.39     24.19 o 
  -7   4   3      234.00      183.68     21.94 o 
  -6   4   3      281.40      306.50     22.82 o 
  -5   4   3     1390.52     1356.62     43.75 o 
  -4   4   3       42.43       50.62     17.68 o 
  -3   4   3     1226.28     1165.52     35.07 o 
  -2   4   3     2906.00     2976.98     54.03 o 
  -1   4   3      272.71      265.90     17.31 o 
   0   4   3      311.30      276.46     17.58 o 
   1   4   3      580.23      579.33     21.52 o 
   2   4   3       66.41       84.21     14.71 o 
   3   4   3     1066.58      929.12     38.29 o 
   4   4   3        4.73       -5.67     24.96 o 
   5   4   3     1047.84     1075.76     47.34 o 
   6   4   3      820.96      811.56     42.70 o 
   7   4   3      540.96      487.30     36.46 o 
   8   4   3      453.34      465.56     37.09 o 
   9   4   3      234.19      272.91     39.21 o 
  10   4   3      201.96      225.45     34.17 o 
  11   4   3       94.98      116.78     47.45 o 
  12   4   3        0.42        2.60     32.12 o 
  13   4   3      129.28      150.83     37.88 o 
  14   4   3        4.36      -12.83     70.41 o 
 -13   5   3       19.87       -1.07     41.32 o 
 -12   5   3      152.82      152.92     36.33 o 
 -11   5   3       82.49       79.38     32.23 o 
 -10   5   3       66.84      107.35     31.83 o 
  -9   5   3       22.29      104.97     29.96 o 
  -8   5   3      358.80      368.31     32.01 o 
  -7   5   3       21.90      -14.35     23.54 o 
  -6   5   3       14.44       17.93     22.49 o 
  -5   5   3      122.78      157.15     24.16 o 
  -4   5   3     2389.92     2504.20     59.11 o 
  -3   5   3       12.31       24.54     22.19 o 
  -2   5   3      185.52      241.55     28.39 o 
  -1   5   3       53.66       86.84     25.66 o 
   0   5   3     5487.93     5277.41     97.91 o 
   1   5   3        9.86      -32.48     32.48 o 
   2   5   3      230.15      220.33     32.04 o 
   3   5   3      126.36       92.41     29.57 o 
   4   5   3      766.72      785.55     46.26 o 
   5   5   3       19.93        8.35     29.81 o 
   6   5   3      136.93      216.48     35.02 o 
   7   5   3      108.44       65.84     32.69 o 
   8   5   3      390.37      420.62     40.74 o 
   9   5   3       13.65      -31.96     31.96 o 
  10   5   3       37.29       63.97     35.55 o 
  11   5   3        0.19       17.68     35.69 o 
  12   5   3        2.20      -25.99     56.59 o 
 -10   6   3       59.56       43.23     61.39 o 
  -9   6   3      101.09       71.11     44.69 o 
  -8   6   3       34.98      -21.38     41.18 o 
  -7   6   3       85.26       -3.12     99.92 o 
  -6   6   3       15.44       73.36     41.12 o 
  -5   6   3      106.17      185.24     32.76 o 
  -4   6   3        0.99      -33.48     33.48 o 
  -3   6   3        3.65        6.67     33.52 o 
  -2   6   3      796.17      874.77     51.68 o 
  -1   6   3       55.75      -18.83     40.84 o 
   0   6   3       51.04       16.73     41.04 o 
   1   6   3       80.57       72.10     42.72 o 
   2   6   3        0.86       20.93     38.00 o 
   3   6   3      246.49      158.29     37.12 o 
   4   6   3        0.22      -13.81     36.40 o 
   5   6   3      283.49      360.99     45.13 o 
   6   6   3      192.71      241.66     40.75 o 
   7   6   3        6.27       -1.59     33.85 o 
   8   6   3       69.31       26.93     36.54 o 
   9   6   3       16.87      118.36     48.88 o 
   0   7   3        1.14      -67.58     67.58 o 
   1   7   3      298.40      512.51     88.83 o 
   2   7   3       82.21      194.83     80.54 o 
   3   7   3       74.67      140.35     81.00 o 
   4   7   3       75.63        4.67     75.08 o 
 -18   0   4      107.80      141.65     69.58 o 
 -16   0   4       10.26       77.15     37.25 o 
 -14   0   4       24.27      -14.10     30.05 o 
 -12   0   4      214.31      251.11     32.67 o 
 -10   0   4     6456.27     6052.64    311.55 o 
  -8   0   4     3754.60     4205.50     89.05 o 
  -6   0   4    24205.60    26345.71    482.64 o 
  -4   0   4    10228.26    10935.02    203.39 o 
  -2   0   4     3785.98     4118.11     78.97 o 
   0   0   4     1429.47     1496.98     34.82 o 
   2   0   4    28783.47    32077.69    582.99 o 
   4   0   4     6161.91     6246.65    121.39 o 
   6   0   4     1069.81     1071.63     32.40 o 
   8   0   4     4438.52     4359.48     94.97 o 
  10   0   4      841.24      883.09     52.68 o 
  12   0   4     1407.14     1544.88     58.72 o 
  14   0   4      308.63      330.07     49.05 o 
  16   0   4      106.20      125.02     56.46 o 
 -18   1   4       68.66       77.51     38.55 o 
 -17   1   4        9.02       15.08     29.01 o 
 -16   1   4      219.79      284.67     30.56 o 
 -15   1   4       84.84       83.59     26.24 o 
 -14   1   4      116.42      137.13     24.19 o 
 -13   1   4       37.24       52.35     20.44 o 
 -12   1   4      389.85      410.10     25.03 o 
 -11   1   4       45.25       80.50     17.76 o 
 -10   1   4      162.03      199.25     17.93 o 
  -9   1   4        4.84       22.85     13.65 o 
  -8   1   4     7795.48     7812.80    119.65 o 
  -7   1   4     1414.94     1337.89     25.83 o 
  -6   1   4       20.09       27.87      8.04 o 
  -5   1   4     3237.52     3207.96     47.56 o 
  -4   1   4       68.49       79.46      8.35 o 
  -3   1   4      364.45      382.52     10.19 o 
  -2   1   4     8394.36     8944.18    118.95 o 
  -1   1   4     6391.38     7062.57     94.78 o 
   0   1   4    40224.81    42966.56    684.51 o 
   1   1   4     8359.79     9529.74    158.99 o 
   2   1   4    59200.97    62421.18    798.84 o 
   3   1   4     3095.06     3072.49     45.62 o 
   4   1   4     1475.06     1371.40     24.88 o 
   5   1   4       83.40       82.33      9.82 o 
   6   1   4      495.69      465.97     15.70 o 
   7   1   4     3328.46     3281.15     52.59 o 
   8   1   4      924.19      947.92     31.28 o 
   9   1   4      309.00      336.73     18.50 o 
  10   1   4     3485.40     3441.64     59.66 o 
  11   1   4        5.12      -10.71     18.17 o 
  12   1   4      130.25      183.68     24.31 o 
  13   1   4       10.12       22.75     31.46 o 
  14   1   4        5.24      -24.15     24.15 o 
  15   1   4        4.18       35.23     29.30 o 
  16   1   4       24.10      -35.45     38.57 o 
 -17   2   4       12.13       48.56     29.64 o 
 -16   2   4       89.36       92.11     29.40 o 
 -15   2   4       56.91       47.69     25.65 o 
 -14   2   4        5.97      -10.61     26.60 o 
 -13   2   4      785.71      786.73     33.00 o 
 -12   2   4      674.27      696.61     29.90 o 
 -11   2   4     1142.34     1141.56     42.09 o 
 -10   2   4     1919.84     1846.01     43.00 o 
  -9   2   4      280.83      286.95     19.72 o 
  -8   2   4      250.88      216.66     17.19 o 
  -7   2   4     1071.81      956.87     26.38 o 
  -6   2   4      375.42      374.95     17.00 o 
  -5   2   4     4114.50     4038.93     68.04 o 
  -4   2   4     8797.15     8958.36    135.03 o 
  -3   2   4    12342.56    12412.02    166.64 o 
  -2   2   4        2.25       10.85      7.45 o 
  -1   2   4      709.98      744.18     18.27 o 
   0   2   4      916.31      904.98     22.12 o 
   1   2   4     2855.84     3097.08     47.54 o 
   2   2   4     5127.28     5478.36     78.51 o 
   3   2   4      660.71      755.77     18.98 o 
   4   2   4      209.20      167.70     11.97 o 
   5   2   4    10726.70     9925.80    137.71 o 
   6   2   4      477.19      461.82     17.52 o 
   7   2   4      315.46      337.53     20.67 o 
   8   2   4     1341.24     1193.58     54.52 o 
   9   2   4      108.95       77.76     19.33 o 
  10   2   4       37.99       50.41     19.65 o 
  11   2   4       82.84      132.33     22.98 o 
  12   2   4       12.81        2.50     40.46 o 
  13   2   4      194.21      162.44     33.82 o 
  14   2   4       47.50       45.51     34.06 o 
  15   2   4       68.09      118.92     38.04 o 
  16   2   4        0.55      -16.50     39.51 o 
 -16   3   4       21.85       22.90     28.72 o 
 -15   3   4       89.99      121.30     27.41 o 
 -14   3   4      136.01      182.74     27.82 o 
 -13   3   4        5.12        1.56     22.76 o 
 -12   3   4       32.28       25.47     21.65 o 
 -11   3   4      801.78      805.73     33.18 o 
 -10   3   4        5.68       18.39     19.96 o 
  -9   3   4      601.14      565.37     26.74 o 
  -8   3   4      551.56      484.24     47.96 o 
  -7   3   4      127.44       86.18     16.74 o 
  -6   3   4     1566.12     1460.20     48.89 o 
  -5   3   4      938.33      824.95     26.57 o 
  -4   3   4      235.69      221.00     18.40 o 
  -3   3   4      734.26      654.98     19.57 o 
  -2   3   4     3521.98     3514.63     57.15 o 
  -1   3   4       69.95       70.69     11.97 o 
   0   3   4     1893.74     1829.90     34.92 o 
   1   3   4        4.79       13.20     10.26 o 
   2   3   4     3977.72     3966.47     62.53 o 
   3   3   4     2488.14     2306.12     42.26 o 
   4   3   4     1926.56     1889.28     35.41 o 
   5   3   4       86.03      102.34     15.00 o 
   6   3   4     1214.35     1095.64     44.41 o 
   7   3   4     1444.85     1397.08     51.05 o 
   8   3   4      774.08      786.51     40.54 o 
   9   3   4        0.88       -9.50     25.81 o 
  10   3   4       16.60       18.92     27.83 o 
  11   3   4        2.53       -6.16     27.74 o 
  12   3   4       23.19       77.87     31.48 o 
  13   3   4       80.42       69.22     44.62 o 
  14   3   4       22.78       68.86     35.56 o 
  15   3   4        1.63      -37.85     37.85 o 
 -15   4   4      153.44      152.48     45.91 o 
 -14   4   4       28.14       56.92     35.14 o 
 -13   4   4        2.83      -11.85     28.23 o 
 -12   4   4       71.57       98.27     26.78 o 
 -11   4   4      169.21      194.66     25.72 o 
 -10   4   4        1.57       15.52     22.66 o 
  -9   4   4     1314.22     1256.34     53.24 o 
  -8   4   4        0.05       -7.88     19.30 o 
  -7   4   4      308.60      328.87     24.81 o 
  -6   4   4        9.46       -2.23     17.83 o 
  -5   4   4       12.39       37.22     18.38 o 
  -4   4   4     2828.37     2707.24     57.49 o 
  -3   4   4       46.33       49.64     16.86 o 
  -2   4   4      317.37      295.52     18.23 o 
  -1   4   4     1951.75     1948.91     39.66 o 
   0   4   4      182.66      169.11     15.86 o 
   1   4   4      158.46      184.03     25.24 o 
   2   4   4      103.97       96.71     17.54 o 
   3   4   4     1975.22     1890.30     74.33 o 
   4   4   4     1920.95     1777.90     60.59 o 
   5   4   4       83.14       88.32     27.90 o 
   6   4   4      449.26      504.51     37.37 o 
   7   4   4      491.20      496.43     38.74 o 
   8   4   4        6.54       -4.37     28.16 o 
   9   4   4       96.10       69.33     43.96 o 
  10   4   4        3.93       55.84     31.72 o 
  11   4   4      285.54      226.34     36.91 o 
  12   4   4       49.75       25.55     32.85 o 
  13   4   4       14.26       55.07     35.91 o 
 -13   5   4        3.51       37.94     40.22 o 
 -12   5   4       14.94       23.35     32.32 o 
 -11   5   4      221.19      264.25     37.76 o 
 -10   5   4       27.16       29.41     31.95 o 
  -9   5   4      480.64      591.57     39.32 o 
  -8   5   4        0.29       53.19     30.14 o 
  -7   5   4      579.05      555.12     32.42 o 
  -6   5   4        1.14      -12.66     22.73 o 
  -5   5   4        9.84      -23.99     23.99 o 
  -4   5   4       13.40       27.55     25.66 o 
  -3   5   4      367.46      355.90     31.16 o 
  -2   5   4        6.00       20.41     24.53 o 
  -1   5   4     1095.40     1043.56     49.43 o 
   0   5   4       94.82       89.70     34.27 o 
   1   5   4     2930.16     3041.71     73.95 o 
   2   5   4        0.32       49.89     28.94 o 
   3   5   4       45.98        0.91     27.59 o 
   4   5   4        0.11      -29.00     29.00 o 
   5   5   4       21.52      -11.97     30.38 o 
   6   5   4        0.39      -12.90     32.70 o 
   7   5   4       19.94       25.93     31.64 o 
   8   5   4       73.95       68.33     34.54 o 
   9   5   4      712.17      718.66     50.77 o 
  10   5   4        0.23       13.39     35.52 o 
  11   5   4       25.28       41.92     39.64 o 
 -10   6   4        0.70       13.49     58.17 o 
  -9   6   4      141.07       56.44     44.26 o 
  -8   6   4       90.36       76.12     44.47 o 
  -7   6   4      117.38      120.05     44.26 o 
  -6   6   4       69.54      139.37     38.42 o 
  -5   6   4      171.38      252.92     39.36 o 
  -4   6   4      688.54      869.24     66.96 o 
  -3   6   4      372.80      381.90     47.74 o 
  -2   6   4      229.35      300.96     63.19 o 
  -1   6   4      450.13      523.07     54.67 o 
   0   6   4       59.96        8.92     41.10 o 
   1   6   4       19.29       22.64     55.14 o 
   2   6   4       55.52       22.89     39.33 o 
   3   6   4      275.01      339.33     34.27 o 
   4   6   4      359.83      372.11     56.00 o 
   5   6   4        1.06       -7.96     33.58 o 
   6   6   4      129.65      251.63     42.60 o 
   7   6   4      125.92      101.22     38.28 o 
   8   6   4        0.06       12.25     37.91 o 
   9   6   4        1.92       10.07     68.69 o 
  -5   7   4       43.21      -51.85     66.72 o 
  -2   7   4       81.03       45.73     81.07 o 
  -1   7   4        2.50       42.24     76.00 o 
   0   7   4      171.87      203.78     82.97 o 
   1   7   4        3.06      -62.38     73.70 o 
   2   7   4      152.71      109.49     81.99 o 
   3   7   4       38.18      -75.34     75.34 o 
 -17   0   5      139.90      188.91     45.78 o 
 -15   0   5      440.64      432.60     90.11 o 
 -13   0   5      234.63      247.74     34.62 o 
 -11   0   5       25.42       33.00     20.82 o 
  -9   0   5     2535.09     2326.58     57.77 o 
  -7   0   5        2.76        2.94     19.38 o 
  -5   0   5    21692.90    22342.21    409.92 o 
  -3   0   5     6147.27     6500.76    123.36 o 
  -1   0   5       14.11       33.36      9.58 o 
   1   0   5    16104.26    17787.92    326.82 o 
   3   0   5    43110.05    45340.58    823.59 o 
   5   0   5     4230.00     4237.45     87.99 o 
   7   0   5      442.31      389.79     33.53 o 
   9   0   5      758.33      752.56     34.43 o 
  11   0   5     1189.53     1423.98     65.48 o 
  13   0   5     3269.41     3321.36    150.62 o 
  15   0   5       12.95       -2.43     39.28 o 
 -18   1   5        0.32      -16.21     68.62 o 
 -17   1   5      130.69      116.21     30.14 o 
 -16   1   5       16.14       33.80     25.77 o 
 -15   1   5      453.78      459.92     31.88 o 
 -14   1   5      253.71      283.21     27.06 o 
 -13   1   5      720.40      720.10     44.37 o 
 -12   1   5        0.81      -10.33     17.05 o 
 -11   1   5       80.63      107.31     17.92 o 
 -10   1   5      430.45      388.85     20.38 o 
  -9   1   5      132.57      164.01     16.58 o 
  -8   1   5     1284.33     1239.28     26.39 o 
  -7   1   5     7899.62     8019.08    110.84 o 
  -6   1   5      297.29      300.07     11.56 o 
  -5   1   5      374.25      339.05     11.28 o 
  -4   1   5     2173.64     2241.42     35.79 o 
  -3   1   5     6100.79     6606.15     90.16 o 
  -2   1   5      678.46      679.17     14.50 o 
  -1   1   5     6329.49     7158.37    107.53 o 
   0   1   5     8122.85     8569.39    144.79 o 
   1   1   5    29611.46    33157.50    531.98 o 
   2   1   5      743.49      813.13     23.15 o 
   3   1   5      218.86      194.82      8.79 o 
   4   1   5      280.06      294.30     11.49 o 
   5   1   5    10569.65    10999.18    148.72 o 
   6   1   5     1207.89     1212.74     25.75 o 
   7   1   5      109.09      106.80     13.06 o 
   8   1   5     4524.32     4307.09     67.67 o 
   9   1   5       36.53       37.71     14.86 o 
  10   1   5      175.05      167.71     18.45 o 
  11   1   5      991.44     1067.84     39.07 o 
  12   1   5       50.00       35.84     23.92 o 
  13   1   5      384.71      461.01     32.07 o 
  14   1   5       30.58       -7.49     26.66 o 
  15   1   5       37.62      -34.79     34.79 o 
  16   1   5       10.13       97.71     55.86 o 
 -17   2   5      151.10      205.30     33.84 o 
 -16   2   5       39.87       67.30     40.09 o 
 -15   2   5       98.76       86.58     25.70 o 
 -14   2   5      117.37      133.36     24.80 o 
 -13   2   5       39.88       52.75     22.94 o 
 -12   2   5     1393.50     1414.34     40.51 o 
 -11   2   5      283.59      282.52     21.91 o 
 -10   2   5       75.11       69.57     17.68 o 
  -9   2   5      731.62      678.27     41.57 o 
  -8   2   5      323.52      300.09     18.06 o 
  -7   2   5       21.83       33.52     12.71 o 
  -6   2   5        0.59       25.33     11.44 o 
  -5   2   5     2406.57     2591.98     76.42 o 
  -4   2   5     6839.65     6943.24    107.55 o 
  -3   2   5     1366.01     1272.31     24.76 o 
  -2   2   5    22834.20    24186.06    316.23 o 
  -1   2   5      298.91      323.10     11.35 o 
   0   2   5     6476.88     6550.69     91.62 o 
   1   2   5     1262.18     1224.86     23.18 o 
   2   2   5      404.37      390.72     16.65 o 
   3   2   5     2824.24     2785.84     47.09 o 
   4   2   5       37.73       33.15     12.21 o 
   5   2   5      710.10      694.18     20.31 o 
   6   2   5     4516.01     4347.36     75.59 o 
   7   2   5      427.90      421.47     22.99 o 
   8   2   5      171.79      170.02     18.45 o 
   9   2   5      812.00      844.27     33.07 o 
  10   2   5      546.56      585.02     37.16 o 
  11   2   5       48.80       39.22     33.02 o 
  12   2   5       11.92      -28.76     28.76 o 
  13   2   5      152.75      171.14     35.41 o 
  14   2   5       42.63       50.22     34.39 o 
  15   2   5       82.23      126.15     38.36 o 
  16   2   5        6.25       31.61     70.83 o 
 -16   3   5       21.73        9.24     32.53 o 
 -15   3   5        1.17       28.03     25.80 o 
 -14   3   5      205.35      240.07     28.66 o 
 -13   3   5      411.09      471.61     30.27 o 
 -12   3   5        0.70        0.21     22.05 o 
 -11   3   5        3.94       -1.36     19.89 o 
 -10   3   5      226.07      284.76     24.06 o 
  -9   3   5     2069.88     2020.12     60.21 o 
  -8   3   5      316.37      317.36     21.83 o 
  -7   3   5      308.91      310.57     20.35 o 
  -6   3   5      277.37      259.81     18.53 o 
  -5   3   5      185.90      168.50     16.80 o 
  -4   3   5     2650.73     2610.03     51.30 o 
  -3   3   5      239.27      246.60     13.76 o 
  -2   3   5      957.59      870.55     22.66 o 
  -1   3   5     8588.18     8526.49    120.67 o 
   0   3   5     2600.66     2431.02     42.46 o 
   1   3   5     2657.01     2510.08     43.42 o 
   2   3   5      586.86      550.67     17.95 o 
   3   3   5      392.58      398.27     17.02 o 
   4   3   5      171.91      153.49     25.10 o 
   5   3   5       19.80       19.52     19.55 o 
   6   3   5       54.09       55.51     20.42 o 
   7   3   5     1401.62     1392.10     51.45 o 
   8   3   5     1174.35     1070.01     48.69 o 
   9   3   5      596.85      628.88     40.21 o 
  10   3   5        0.18       36.97     30.09 o 
  11   3   5       70.34       88.65     30.72 o 
  12   3   5      218.00      279.80     38.24 o 
  13   3   5        5.36       -6.10     33.90 o 
  14   3   5       50.99        9.29     36.65 o 
  15   3   5        1.43      -19.83     50.05 o 
 -15   4   5        9.47       18.92     37.68 o 
 -14   4   5       96.86       81.36     31.94 o 
 -13   4   5       69.32       57.69     26.79 o 
 -12   4   5      310.35      346.07     33.23 o 
 -11   4   5      337.73      366.47     29.75 o 
 -10   4   5      110.72      147.20     24.26 o 
  -9   4   5       82.20       92.57     23.28 o 
  -8   4   5      522.99      502.62     27.84 o 
  -7   4   5      114.38      128.80     20.99 o 
  -6   4   5     1292.39     1329.83     50.42 o 
  -5   4   5      373.38      367.05     28.07 o 
  -4   4   5     1141.06     1177.00     48.07 o 
  -3   4   5     2087.33     1945.48     64.77 o 
  -2   4   5        1.07        2.99     18.35 o 
  -1   4   5       20.76       17.19     16.78 o 
   0   4   5     3430.12     3367.85     65.66 o 
   1   4   5      585.94      552.72     28.78 o 
   2   4   5      301.43      285.75     28.35 o 
   3   4   5      776.91      721.88     33.25 o 
   4   4   5     1921.81     1889.73     87.15 o 
   5   4   5      679.47      671.92     41.37 o 
   6   4   5       81.19      116.71     30.40 o 
   7   4   5       36.11       60.41     28.69 o 
   8   4   5       14.78       26.74     29.92 o 
   9   4   5      240.91      221.53     35.81 o 
  10   4   5       16.69       35.71     32.42 o 
  11   4   5       27.13       78.45     35.77 o 
  12   4   5       90.74       57.18     46.11 o 
  13   4   5       38.74       34.64     36.95 o 
 -13   5   5       38.59       44.11     37.31 o 
 -12   5   5        0.64       41.05     31.60 o 
 -11   5   5        2.98       -8.77     29.49 o 
 -10   5   5        8.02       54.38     25.91 o 
  -9   5   5       20.80       63.71     25.69 o 
  -8   5   5      815.46      815.36     36.58 o 
  -7   5   5        0.12      -25.60     26.89 o 
  -6   5   5      484.84      521.42     42.80 o 
  -5   5   5      100.39      103.88     27.68 o 
  -4   5   5      657.76      689.97     37.88 o 
  -3   5   5      131.71      145.57     42.68 o 
  -2   5   5       44.28       44.68     29.77 o 
  -1   5   5      446.46      440.85     38.73 o 
   0   5   5      466.55      470.86     38.87 o 
   1   5   5        3.03        9.23     38.03 o 
   2   5   5     1226.33     1288.28     63.17 o 
   3   5   5        0.25        2.17     29.96 o 
   4   5   5       39.43       20.70     30.03 o 
   5   5   5        2.85       21.25     31.77 o 
   6   5   5      568.80      769.31     49.65 o 
   7   5   5        6.85       20.98     32.60 o 
   8   5   5      243.60      200.95     37.28 o 
   9   5   5        2.14        3.78     34.42 o 
  10   5   5      142.13       36.31     38.23 o 
  11   5   5       20.05       65.11     37.81 o 
 -10   6   5       29.10      104.88     61.59 o 
  -9   6   5       20.55       27.65     69.68 o 
  -8   6   5       93.97       95.28     47.24 o 
  -7   6   5        6.71      -35.05     35.05 o 
  -6   6   5      177.51      198.61     42.78 o 
  -5   6   5      356.98      336.49     45.98 o 
  -4   6   5      373.83      424.52     62.23 o 
  -3   6   5      642.00      732.23     60.96 o 
  -2   6   5        0.10       -8.83     34.39 o 
  -1   6   5       70.25       66.39     41.61 o 
   0   6   5       50.77       48.11     44.39 o 
   1   6   5       83.51      104.37     43.62 o 
   2   6   5      127.31      161.43     47.58 o 
   3   6   5      209.65      324.63     69.78 o 
   4   6   5      285.85      432.73     84.62 o 
   5   6   5      171.85      184.72     42.66 o 
   6   6   5        0.07       11.62     35.44 o 
   7   6   5       15.46      -14.03     35.56 o 
   8   6   5        6.67       78.55     43.72 o 
  -5   7   5       43.84      125.48     72.58 o 
  -3   7   5        3.12       92.58     80.21 o 
  -2   7   5        1.53      -27.24     77.64 o 
  -1   7   5      197.97       84.88     79.75 o 
   0   7   5       63.32        7.90     77.64 o 
   1   7   5      114.74       45.73     80.54 o 
   2   7   5       24.80       56.37     51.88 o 
   3   7   5       96.83       39.89     49.77 o 
 -18   0   6       21.07       24.07     62.77 o 
 -16   0   6      151.26      179.23     39.19 o 
 -14   0   6       95.86       99.69     32.84 o 
 -12   0   6     1564.91     1701.54     69.75 o 
 -10   0   6     1429.22     1305.95     59.58 o 
  -8   0   6     1016.50      915.52     31.02 o 
  -6   0   6     2260.36     2729.36     60.08 o 
  -4   0   6    49913.04    53755.54    973.49 o 
  -2   0   6     2528.09     2757.48     57.24 o 
   0   0   6    11110.01    13072.91    253.31 o 
   2   0   6      283.58      284.35     12.87 o 
   4   0   6    22767.23    23444.52    432.41 o 
   6   0   6     2137.69     2149.62     53.02 o 
   8   0   6     2939.60     3076.61     91.49 o 
  10   0   6      268.78      291.18     29.62 o 
  12   0   6        1.93       28.20     30.13 o 
  14   0   6       25.48       43.95     40.80 o 
  16   0   6      298.14      249.71     64.55 o 
 -18   1   6       58.22      121.98     68.96 o 
 -17   1   6       27.74       55.78     28.96 o 
 -16   1   6        4.35      -24.65     24.65 o 
 -15   1   6       27.76       67.84     25.71 o 
 -14   1   6      100.93      125.80     23.98 o 
 -13   1   6        1.05       14.13     18.97 o 
 -12   1   6      962.07      925.65     31.05 o 
 -11   1   6       59.72       89.11     17.58 o 
 -10   1   6      377.70      361.73     20.12 o 
  -9   1   6     2303.84     2188.95     43.90 o 
  -8   1   6      562.79      501.64     17.16 o 
  -7   1   6     2997.53     2984.01     47.25 o 
  -6   1   6    14225.04    14714.42    194.85 o 
  -5   1   6      659.18      653.93     15.80 o 
  -4   1   6     1917.10     1957.68     32.07 o 
  -3   1   6      479.89      527.35     14.74 o 
  -2   1   6     5187.64     5480.32     76.00 o 
  -1   1   6     3958.10     4238.17     70.13 o 
   0   1   6      136.48      154.41     12.89 o 
   1   1   6     2974.77     2878.77     57.04 o 
   2   1   6     1318.95     1229.02     25.70 o 
   3   1   6     2550.32     2547.86     39.91 o 
   4   1   6     2442.19     2440.67     39.56 o 
   5   1   6     1497.49     1460.27     28.09 o 
   6   1   6     2206.29     2030.14     36.83 o 
   7   1   6      852.02      880.74     23.88 o 
   8   1   6       65.33       71.25     14.56 o 
   9   1   6     1472.21     1469.58     37.84 o 
  10   1   6       25.81       27.97     18.08 o 
  11   1   6       37.10       51.09     20.68 o 
  12   1   6      241.98      206.06     26.97 o 
  13   1   6       80.56       99.60     34.02 o 
  14   1   6       23.54       23.53     33.93 o 
  15   1   6       24.36       13.11     42.78 o 
  16   1   6        1.28      -15.99     55.40 o 
 -17   2   6       32.37       58.60     29.95 o 
 -16   2   6      177.12      212.57     30.92 o 
 -15   2   6       14.91       35.77     25.44 o 
 -14   2   6        4.88        8.42     22.13 o 
 -13   2   6        2.44        1.36     21.48 o 
 -12   2   6       77.86      101.72     22.78 o 
 -11   2   6      668.55      729.10     28.86 o 
 -10   2   6     1510.37     1452.65     37.67 o 
  -9   2   6       62.65       66.33     20.73 o 
  -8   2   6      324.65      301.55     18.50 o 
  -7   2   6     3582.91     3377.20     60.91 o 
  -6   2   6     1324.16     1273.16     30.51 o 
  -5   2   6     2932.59     3077.39     54.72 o 
  -4   2   6      652.07      574.63     19.80 o 
  -3   2   6    10080.43    10766.83    146.16 o 
  -2   2   6     5503.19     6034.60     85.70 o 
  -1   2   6     3841.86     3896.02     65.29 o 
   0   2   6       10.38        6.53     12.61 o 
   1   2   6     2942.14     2963.59     52.33 o 
   2   2   6    14042.75    14845.25    249.32 o 
   3   2   6     1676.22     1507.75     38.13 o 
   4   2   6     2139.94     2104.15     42.01 o 
   5   2   6      306.19      294.70     16.41 o 
   6   2   6       26.02       30.69     14.01 o 
   7   2   6       20.89       17.65     14.53 o 
   8   2   6      665.03      669.32     31.69 o 
   9   2   6      366.86      368.74     34.88 o 
  10   2   6      493.06      481.37     36.31 o 
  11   2   6      423.92      475.39     37.38 o 
  12   2   6        5.66        6.56     30.29 o 
  13   2   6        9.63       36.46     32.33 o 
  14   2   6       36.21      -32.21     35.41 o 
  15   2   6       17.32       26.35     42.44 o 
 -16   3   6       57.01       73.73     29.42 o 
 -15   3   6       73.72       54.92     28.15 o 
 -14   3   6       13.72       33.06     24.78 o 
 -13   3   6      137.65      190.70     37.43 o 
 -12   3   6        2.20       18.84     22.22 o 
 -11   3   6      114.14      113.80     28.15 o 
 -10   3   6     1164.66     1114.91     36.72 o 
  -9   3   6     1167.13     1256.16     37.49 o 
  -8   3   6     5901.30     5657.31     98.29 o 
  -7   3   6       59.86       66.90     16.43 o 
  -6   3   6        0.04       20.59     14.83 o 
  -5   3   6     1522.30     1397.26     34.77 o 
  -4   3   6      261.12      261.63     17.09 o 
  -3   3   6      952.03      860.36     24.24 o 
  -2   3   6      689.25      676.68     19.54 o 
  -1   3   6     1163.12     1032.73     30.96 o 
   0   3   6     6361.99     5989.01     88.11 o 
   1   3   6     1541.84     1514.59     46.94 o 
   2   3   6     2313.18     2328.63     46.60 o 
   3   3   6      884.20      765.28     31.74 o 
   4   3   6      542.92      517.66     34.81 o 
   5   3   6      141.05      170.63     23.76 o 
   6   3   6       14.91       26.12     21.70 o 
   7   3   6      184.57      206.03     28.25 o 
   8   3   6     1176.96      992.91     66.06 o 
   9   3   6     1039.39     1136.31     51.21 o 
  10   3   6      864.61      844.11     47.48 o 
  11   3   6       73.34       72.73     32.93 o 
  12   3   6       57.07       37.67     34.04 o 
  13   3   6       62.26       77.85     36.62 o 
  14   3   6        1.25      -46.42     46.42 o 
 -15   4   6        8.29       40.73     31.74 o 
 -14   4   6       36.12       12.40     27.99 o 
 -13   4   6      100.22       82.23     30.73 o 
 -12   4   6       51.57       97.20     25.39 o 
 -11   4   6       80.74       63.84     24.63 o 
 -10   4   6      208.49      224.08     25.33 o 
  -9   4   6       61.80       12.57     20.64 o 
  -8   4   6      277.00      301.98     24.87 o 
  -7   4   6      175.40      178.09     21.78 o 
  -6   4   6     1290.01     1284.40     43.24 o 
  -5   4   6     1483.21     1482.39     53.69 o 
  -4   4   6     1503.08     1543.22     64.32 o 
  -3   4   6     1023.67      937.93     36.76 o 
  -2   4   6      909.92      872.11     49.03 o 
  -1   4   6       66.30       87.03     23.69 o 
   0   4   6      365.07      310.75     30.79 o 
   1   4   6        7.24      -12.12     26.52 o 
   2   4   6     2589.44     2372.72     63.73 o 
   3   4   6      248.64      230.16     26.13 o 
   4   4   6     1237.79     1241.27     52.36 o 
   5   4   6      763.41      826.32     45.16 o 
   6   4   6       19.63       40.58     35.31 o 
   7   4   6      382.14      343.25     36.97 o 
   8   4   6       19.72       36.71     30.71 o 
   9   4   6      413.88      393.18     41.11 o 
  10   4   6      190.13      205.21     38.19 o 
  11   4   6       34.23       74.42     35.65 o 
  12   4   6       25.52       67.91     37.53 o 
  13   4   6       64.52       83.52     54.48 o 
 -13   5   6       23.42       41.49     39.72 o 
 -12   5   6        3.57       27.73     32.96 o 
 -11   5   6      192.22      218.96     46.08 o 
 -10   5   6        3.47       -9.49     26.72 o 
  -9   5   6       12.12       55.10     37.35 o 
  -8   5   6       25.80       54.31     45.48 o 
  -7   5   6      331.17      407.95     31.86 o 
  -6   5   6        0.76       30.17     27.92 o 
  -5   5   6      142.50      155.36     30.89 o 
  -4   5   6       24.69       51.31     27.02 o 
  -3   5   6      595.29      631.83     50.00 o 
  -2   5   6       47.44       44.45     32.17 o 
  -1   5   6       66.76      118.24     34.07 o 
   0   5   6      302.50      244.03     34.47 o 
   1   5   6       30.15       66.21     25.09 o 
   2   5   6       60.40       14.88     30.61 o 
   3   5   6      114.31      103.21     35.65 o 
   4   5   6       21.23        9.10     36.11 o 
   5   5   6      178.16      156.09     35.83 o 
   6   5   6        6.93        1.52     32.20 o 
   7   5   6     1009.89     1097.86    103.96 o 
   8   5   6       40.84       49.19     35.41 o 
   9   5   6        0.01      -36.17     36.17 o 
  10   5   6        0.87       14.99     38.06 o 
 -10   6   6        9.06       36.06     57.44 o 
  -9   6   6        5.13       17.23     43.11 o 
  -8   6   6        1.31       26.29     39.93 o 
  -7   6   6        8.97       16.81     53.32 o 
  -6   6   6       17.03       63.57     40.57 o 
  -5   6   6      427.97      478.15     48.70 o 
  -4   6   6      188.01      236.10     45.60 o 
  -3   6   6      333.67      326.30     44.34 o 
  -2   6   6      108.50      171.22     40.58 o 
  -1   6   6       33.00      -11.28     44.62 o 
   0   6   6       24.53      -35.84     43.22 o 
   1   6   6       54.59       78.52     69.68 o 
   2   6   6      261.73      299.85     53.73 o 
   3   6   6      229.42      163.26     50.22 o 
   4   6   6      258.08      325.82     42.67 o 
   5   6   6      246.43      308.95     62.34 o 
   6   6   6       11.35        7.36     39.78 o 
   7   6   6       29.61      -25.45     36.13 o 
   8   6   6        1.10       40.39     50.80 o 
  -4   7   6        0.43       31.65     86.39 o 
  -3   7   6       13.54      116.79     82.78 o 
  -2   7   6      102.05       59.15     86.46 o 
  -1   7   6       51.66       16.98     79.55 o 
   0   7   6      131.94      208.64     73.10 o 
   1   7   6       24.62       58.65     57.80 o 
   2   7   6      146.93      299.45     91.20 o 
 -17   0   7      113.44      156.67     43.82 o 
 -15   0   7      819.85      720.24     51.09 o 
 -13   0   7      324.68      285.99     38.66 o 
 -11   0   7     2066.28     2133.45     58.21 o 
  -9   0   7     5407.90     5170.81    108.86 o 
  -7   0   7      565.33      636.66     24.34 o 
  -5   0   7       36.87       24.12     11.04 o 
  -3   0   7    36881.89    39595.25    719.59 o 
  -1   0   7     4798.80     5333.99    106.36 o 
   1   0   7     7371.38     8066.41    155.44 o 
   3   0   7      111.99      111.94     14.09 o 
   5   0   7    11083.63    11344.85    217.25 o 
   7   0   7       69.83       57.66     18.39 o 
   9   0   7     3452.51     3525.42     85.58 o 
  11   0   7        8.41       -9.59     34.25 o 
  13   0   7      396.68      427.10     49.55 o 
  15   0   7        6.14      109.49     51.85 o 
 -18   1   7        2.64       -7.73     45.50 o 
 -17   1   7       41.31       48.69     39.35 o 
 -16   1   7      174.50      224.31     29.51 o 
 -15   1   7      120.26      107.53     26.35 o 
 -14   1   7       19.11        2.68     22.16 o 
 -13   1   7      744.35      792.95     31.23 o 
 -12   1   7       33.37       56.45     26.33 o 
 -11   1   7     1779.70     1688.23     40.21 o 
 -10   1   7        8.81       13.70     14.95 o 
  -9   1   7     1577.58     1434.66     33.81 o 
  -8   1   7     3779.09     3571.11     55.96 o 
  -7   1   7      197.64      163.41     11.27 o 
  -6   1   7     1408.02     1536.61     28.41 o 
  -5   1   7     1270.45     1163.05     22.91 o 
  -4   1   7    15604.31    16934.08    222.89 o 
  -3   1   7      551.19      592.77     18.33 o 
  -2   1   7     2720.27     2795.78     42.67 o 
  -1   1   7    16839.82    17844.55    234.07 o 
   0   1   7     2606.89     2674.69     54.82 o 
   1   1   7     2985.75     3136.74     62.60 o 
   2   1   7      324.44      317.54     13.11 o 
   3   1   7      797.48      762.09     20.50 o 
   4   1   7     2247.67     2124.53     36.24 o 
   5   1   7     2813.75     2824.84     46.28 o 
   6   1   7       84.75       80.76     12.61 o 
   7   1   7     3189.39     2919.94     50.08 o 
   8   1   7       49.32       39.23     16.77 o 
   9   1   7       55.18       49.39     17.84 o 
  10   1   7       68.96       57.81     19.70 o 
  11   1   7      223.05      224.89     24.02 o 
  12   1   7        3.02        0.35     28.69 o 
  13   1   7      188.39      236.20     36.75 o 
  14   1   7      127.90      115.94     48.38 o 
  15   1   7       48.14       -9.29    116.37 o 
  16   1   7       34.94      -58.96     58.96 o 
 -17   2   7       78.15      116.30     41.37 o 
 -16   2   7       73.42       31.11     28.65 o 
 -15   2   7      277.85      263.10     27.98 o 
 -14   2   7      129.17      116.19     24.40 o 
 -13   2   7        8.13       12.06     21.02 o 
 -12   2   7      135.17      159.59     21.88 o 
 -11   2   7       44.58       39.33     19.59 o 
 -10   2   7      242.51      243.08     21.15 o 
  -9   2   7     1459.10     1359.49     35.18 o 
  -8   2   7       36.90       17.24     17.89 o 
  -7   2   7      558.82      566.01     21.22 o 
  -6   2   7     5994.52     6112.33     90.30 o 
  -5   2   7     5376.42     5383.27     87.06 o 
  -4   2   7     1687.58     1585.55     29.22 o 
  -3   2   7       22.82       50.27      8.49 o 
  -2   2   7      687.65      740.76     17.11 o 
  -1   2   7      482.27      501.30     16.62 o 
   0   2   7       85.84       95.56     10.05 o 
   1   2   7        2.18       19.62     13.95 o 
   2   2   7    20170.19    20593.89    341.48 o 
   3   2   7     7923.06     7794.45    123.46 o 
   4   2   7    16442.25    16856.73    284.59 o 
   5   2   7      496.86      463.04     27.36 o 
   6   2   7      106.44      110.04     22.58 o 
   7   2   7      366.36      349.09     25.91 o 
   8   2   7      568.09      576.70     31.95 o 
   9   2   7      307.49      321.53     32.26 o 
  10   2   7      150.31      131.19     29.34 o 
  11   2   7       97.27      152.47     31.44 o 
  12   2   7      338.13      427.07     55.17 o 
  13   2   7       43.04      -23.47     50.49 o 
  14   2   7        1.52       -8.38     36.33 o 
  15   2   7       64.07       52.56     68.82 o 
 -16   3   7       64.16       70.30     29.09 o 
 -15   3   7       67.94       67.35     27.05 o 
 -14   3   7      270.41      249.23     35.79 o 
 -13   3   7      658.35      661.17     33.62 o 
 -12   3   7        2.69       -7.73     22.42 o 
 -11   3   7      735.22      717.29     41.37 o 
 -10   3   7      621.84      590.47     28.68 o 
  -9   3   7     1228.70     1235.50     36.90 o 
  -8   3   7     3020.72     3012.04     61.29 o 
  -7   3   7     2489.91     2463.32     52.29 o 
  -6   3   7       11.04       -1.02     13.49 o 
  -5   3   7      365.65      388.34     20.46 o 
  -4   3   7     1828.56     1786.25     39.44 o 
  -3   3   7     3987.35     3964.28     62.99 o 
  -2   3   7      177.54      197.18     13.09 o 
  -1   3   7      306.03      277.17     14.27 o 
   0   3   7       19.27       25.42     13.82 o 
   1   3   7     2443.54     2202.85     70.37 o 
   2   3   7     1931.76     1920.98     49.80 o 
   3   3   7       97.16       74.85     20.35 o 
   4   3   7     2184.78     2103.96    123.31 o 
   5   3   7     3614.71     3594.57     81.34 o 
   6   3   7       70.82      112.22     24.20 o 
   7   3   7       63.58       73.92     40.58 o 
   8   3   7       43.15       21.02     27.33 o 
   9   3   7      822.35      724.69     48.38 o 
  10   3   7      147.72      164.81     34.39 o 
  11   3   7      100.11       82.55     33.06 o 
  12   3   7       31.35        0.90     35.96 o 
  13   3   7      205.62      203.72     41.33 o 
  14   3   7       20.84       -3.19     38.63 o 
 -15   4   7       15.28       48.25     31.03 o 
 -14   4   7       38.07       35.83     30.57 o 
 -13   4   7      165.72      156.87     27.99 o 
 -12   4   7      412.71      442.78     31.47 o 
 -11   4   7        0.49       -8.82     23.56 o 
 -10   4   7        0.78       14.03     22.97 o 
  -9   4   7       15.66       28.19     20.49 o 
  -8   4   7        8.70        5.14     19.68 o 
  -7   4   7       28.33       34.17     18.69 o 
  -6   4   7      426.89      431.22     26.11 o 
  -5   4   7     1238.26     1198.09     43.06 o 
  -4   4   7      414.70      387.35     28.32 o 
  -3   4   7     1054.59     1070.35     41.16 o 
  -2   4   7     2063.45     2112.40     55.61 o 
  -1   4   7       35.58       34.15     20.68 o 
   0   4   7     3548.60     3325.04     76.64 o 
   1   4   7      695.34      634.69     32.19 o 
   2   4   7      789.78      778.13     37.32 o 
   3   4   7     2338.04     2206.03     60.46 o 
   4   4   7        0.91      -22.02     22.02 o 
   5   4   7      366.10      376.89     36.76 o 
   6   4   7      747.31      775.29     64.51 o 
   7   4   7       15.67       53.16     30.23 o 
   8   4   7      187.17      123.98     33.82 o 
   9   4   7       26.39       35.12     33.89 o 
  10   4   7      171.87      195.80     38.66 o 
  11   4   7      193.19      265.66     40.23 o 
  12   4   7       59.23        6.05     37.88 o 
 -13   5   7        0.35      -28.38     56.75 o 
 -12   5   7       18.24       19.19     34.37 o 
 -11   5   7       42.14       45.14     33.08 o 
 -10   5   7      467.80      570.56     41.68 o 
  -9   5   7       36.45       61.68     27.74 o 
  -8   5   7        2.37       -0.28     28.89 o 
  -7   5   7       37.24       18.18     27.64 o 
  -6   5   7        0.34       25.63     31.89 o 
  -5   5   7      146.16      140.76     35.69 o 
  -4   5   7       77.63       63.42     34.45 o 
  -3   5   7      385.79      349.05     39.28 o 
  -2   5   7     1242.85     1387.31     62.10 o 
  -1   5   7      460.27      462.66     41.04 o 
   0   5   7     1016.98     1047.95     52.55 o 
   1   5   7       37.59       -4.44     28.68 o 
   2   5   7      402.84      344.17     37.75 o 
   3   5   7       86.24       47.95     30.72 o 
   4   5   7       21.53       67.37     31.90 o 
   5   5   7        5.15       14.17     32.47 o 
   6   5   7      400.45      400.70     43.31 o 
   7   5   7       21.60        8.17     59.98 o 
   8   5   7      373.23      405.02     43.63 o 
   9   5   7       39.77       12.50     38.69 o 
  10   5   7        6.63       35.34     38.42 o 
 -10   6   7       18.68       12.04     58.17 o 
  -9   6   7       29.89       70.60     70.67 o 
  -8   6   7      128.76      224.22     50.07 o 
  -7   6   7       69.43       49.44     57.41 o 
  -6   6   7       17.11       65.98     41.08 o 
  -5   6   7      129.59       62.67     80.62 o 
  -4   6   7      151.81      169.07     43.47 o 
  -3   6   7       76.96       42.25     40.43 o 
  -2   6   7      148.93      229.06     59.37 o 
  -1   6   7        1.25       16.54     47.48 o 
   0   6   7      368.14      370.87     71.10 o 
   1   6   7       75.26      -39.21     46.47 o 
   2   6   7      160.71      150.21     49.35 o 
   3   6   7      287.24      232.41     51.98 o 
   4   6   7       18.46       24.26     38.71 o 
   5   6   7       31.02        6.14     56.15 o 
   6   6   7       71.86       75.13     41.01 o 
   7   6   7       33.40       35.93     40.66 o 
   8   6   7       11.77      -17.90     65.34 o 
  -4   7   7       33.74      277.15     95.61 o 
  -3   7   7      166.87      406.90    100.15 o 
  -2   7   7        7.69       32.64     55.76 o 
  -1   7   7       75.34      128.25     90.18 o 
   0   7   7       11.79        5.24     59.25 o 
   1   7   7       93.70      163.58     88.37 o 
 -18   0   8        1.70      -24.52     40.18 o 
 -16   0   8      402.94      567.07     50.41 o 
 -14   0   8        1.72      -22.78     31.66 o 
 -12   0   8      778.20      731.47     55.40 o 
 -10   0   8      680.02      723.02     31.52 o 
  -8   0   8     6863.50     6376.25    129.38 o 
  -6   0   8     2058.95     2005.56     48.22 o 
  -4   0   8      540.40      569.60     21.07 o 
  -2   0   8     9294.73    10969.88    207.86 o 
   0   0   8     6855.83     7841.82    153.40 o 
   2   0   8     9137.17     9096.65    175.62 o 
   4   0   8     1526.55     1529.95     42.06 o 
   6   0   8      704.99      663.16     29.36 o 
   8   0   8      371.79      403.29     28.44 o 
  10   0   8     3424.30     3600.09    154.10 o 
  12   0   8       38.87       24.50     37.58 o 
  14   0   8       48.49       10.59     48.56 o 
 -18   1   8       90.47       62.90     77.58 o 
 -17   1   8        0.15       10.77     28.04 o 
 -16   1   8       20.15       30.93     26.41 o 
 -15   1   8       42.65      117.27     26.57 o 
 -14   1   8       42.66       46.05     22.73 o 
 -13   1   8      252.25      271.57     23.70 o 
 -12   1   8      871.94      826.12     29.86 o 
 -11   1   8      249.62      230.08     20.43 o 
 -10   1   8     1080.95     1020.18     29.87 o 
  -9   1   8      440.35      461.21     20.72 o 
  -8   1   8     2333.99     2199.23     38.85 o 
  -7   1   8     1639.25     1492.83     29.22 o 
  -6   1   8     8514.03     9034.01    124.04 o 
  -5   1   8      928.19      923.84     20.66 o 
  -4   1   8      237.84      265.36     12.38 o 
  -3   1   8     4387.37     4077.68     61.05 o 
  -2   1   8     1419.96     1522.30     27.07 o 
  -1   1   8     1636.90     1588.95     32.45 o 
   0   1   8    12349.26    13497.52    203.40 o 
   1   1   8     1026.07     1089.49     26.62 o 
   2   1   8     6316.52     6535.36    102.82 o 
   3   1   8      573.76      597.02     19.45 o 
   4   1   8     3777.18     3738.23     65.21 o 
   5   1   8     1691.71     1507.51     30.35 o 
   6   1   8        3.31      -13.67     13.67 o 
   7   1   8     1003.55      958.20     29.23 o 
   8   1   8      806.49      790.03     27.96 o 
   9   1   8        1.01       -3.72     18.30 o 
  10   1   8       35.61       49.48     24.51 o 
  11   1   8       45.10       29.28     26.06 o 
  12   1   8      476.75      513.35     44.18 o 
  13   1   8      114.90      142.72     45.00 o 
  14   1   8        0.75       67.18     45.09 o 
  15   1   8      155.06      183.30     53.13 o 
 -17   2   8        9.12       69.49     48.39 o 
 -16   2   8      105.69      126.14     29.25 o 
 -15   2   8      144.73       92.47     25.65 o 
 -14   2   8       41.53       68.75     23.41 o 
 -13   2   8      435.72      497.94     28.21 o 
 -12   2   8        4.01        2.37     19.00 o 
 -11   2   8       55.50       58.48     19.10 o 
 -10   2   8      391.96      377.59     22.89 o 
  -9   2   8      267.85      292.91     20.65 o 
  -8   2   8      490.46      497.51     21.92 o 
  -7   2   8       22.34       37.73     14.83 o 
  -6   2   8       96.05       81.52     13.44 o 
  -5   2   8     4610.93     4287.80     65.01 o 
  -4   2   8     4406.25     4233.49     69.10 o 
  -3   2   8      642.70      742.28     23.76 o 
  -2   2   8     3573.44     3417.73     52.73 o 
  -1   2   8     2925.41     2988.14     63.66 o 
   0   2   8       18.72       58.17     15.42 o 
   1   2   8     2596.62     2698.84     59.93 o 
   2   2   8     1436.31     1337.82     39.00 o 
   3   2   8     7347.14     7491.93    155.68 o 
   4   2   8       92.01      118.34     23.48 o 
   5   2   8     1442.40     1388.48     42.10 o 
   6   2   8      134.28       82.56     25.60 o 
   7   2   8      745.33      736.09     36.53 o 
   8   2   8      810.76      749.91     35.80 o 
   9   2   8      851.94      884.11     40.05 o 
  10   2   8      238.92      261.24     34.45 o 
  11   2   8        0.28      -16.82     29.65 o 
  12   2   8       13.77       36.83     33.11 o 
  13   2   8      121.41       94.06     37.24 o 
  14   2   8        7.33      -10.86     37.05 o 
  15   2   8        2.72      -49.08     49.08 o 
 -16   3   8       53.39       21.76     28.26 o 
 -15   3   8      154.63      192.36     37.01 o 
 -14   3   8      158.92      180.25     42.40 o 
 -13   3   8       15.43       -9.69     24.19 o 
 -12   3   8      192.49      227.16     25.92 o 
 -11   3   8        4.04       25.49     20.27 o 
 -10   3   8       62.93       40.72     27.32 o 
  -9   3   8        6.76       -7.85     18.29 o 
  -8   3   8       10.90       11.30     17.45 o 
  -7   3   8      519.44      553.77     24.35 o 
  -6   3   8     1046.71     1026.47     30.31 o 
  -5   3   8       27.49       23.47     13.56 o 
  -4   3   8     2682.25     2580.84     51.16 o 
  -3   3   8     3681.18     3568.31     58.22 o 
  -2   3   8     7694.84     7583.37    122.01 o 
  -1   3   8        0.63      -13.39     13.39 o 
   0   3   8        6.98       12.84     18.33 o 
   1   3   8      162.96      186.89     21.19 o 
   2   3   8      580.41      530.73     28.73 o 
   3   3   8       45.50        1.51     23.31 o 
   4   3   8      521.30      514.80     30.67 o 
   5   3   8      879.10      767.61     36.39 o 
   6   3   8     1645.88     1671.95     62.66 o 
   7   3   8      137.54      208.89     31.52 o 
   8   3   8        0.67      -23.70     27.24 o 
   9   3   8      357.81      327.39     38.12 o 
  10   3   8        0.72      -22.71     65.00 o 
  11   3   8       15.71      -16.93     32.59 o 
  12   3   8       13.31       -3.49     35.56 o 
  13   3   8        8.48        4.77     36.72 o 
  14   3   8       88.94      124.16     69.06 o 
 -15   4   8        0.26       35.05     30.43 o 
 -14   4   8       37.78       49.87     27.71 o 
 -13   4   8        4.75        7.05     25.08 o 
 -12   4   8      165.59      155.39     31.57 o 
 -11   4   8      346.38      377.72     29.80 o 
 -10   4   8       81.84      139.87     24.10 o 
  -9   4   8       20.41       -7.14     19.75 o 
  -8   4   8        5.85       23.42     21.20 o 
  -7   4   8     1892.77     1824.37     55.85 o 
  -6   4   8        9.35      -21.18     22.87 o 
  -5   4   8       64.43       30.31     22.72 o 
  -4   4   8      642.15      624.87     35.55 o 
  -3   4   8      269.22      239.59     24.73 o 
  -2   4   8      380.69      331.67     33.99 o 
  -1   4   8       56.97       61.30     22.76 o 
   0   4   8     1018.92      926.21     64.92 o 
   1   4   8     6085.52     5751.95    152.38 o 
   2   4   8       84.79       94.09     23.81 o 
   3   4   8      193.03      221.38     27.87 o 
   4   4   8      538.58      548.94     34.81 o 
   5   4   8       32.43       61.91     31.92 o 
   6   4   8       68.36       73.78     32.27 o 
   7   4   8      131.68      176.28     37.10 o 
   8   4   8      316.82      329.02     51.56 o 
   9   4   8       99.24      133.23     37.21 o 
  10   4   8       49.51       78.23     37.93 o 
  11   4   8       74.99       35.48     37.05 o 
  12   4   8       14.09      107.37     40.47 o 
 -13   5   8        0.95       12.30     41.46 o 
 -12   5   8        0.14       14.24     30.60 o 
 -11   5   8       19.08       44.69     32.67 o 
 -10   5   8        9.35       25.07     32.58 o 
  -9   5   8      469.64      497.57     40.37 o 
  -8   5   8       39.07       46.28     30.24 o 
  -7   5   8       79.72       54.80     29.68 o 
  -6   5   8        0.23       22.55     36.42 o 
  -5   5   8      559.83      499.28     45.36 o 
  -4   5   8       15.19       46.93     36.65 o 
  -3   5   8      239.78      309.82     39.15 o 
  -2   5   8        2.69        1.37     33.00 o 
  -1   5   8     1736.94     1637.14     66.54 o 
   0   5   8       66.77       68.59     34.32 o 
   1   5   8      371.75      383.84     39.65 o 
   2   5   8      156.54       99.62     35.04 o 
   3   5   8      862.43      923.15     52.74 o 
   4   5   8        0.11      -29.03     32.77 o 
   5   5   8      152.54      140.10     38.14 o 
   6   5   8        0.02       20.65     34.30 o 
   7   5   8       45.11        0.49     35.13 o 
   8   5   8        5.25      -41.35     41.35 o 
   9   5   8       92.14      189.26     42.40 o 
  10   5   8        0.94      -37.97     39.96 o 
 -10   6   8       25.58       70.87     96.26 o 
  -9   6   8       26.86       95.99     53.59 o 
  -8   6   8       49.47       62.37     58.82 o 
  -7   6   8      309.67      245.59     49.98 o 
  -6   6   8      125.47      163.80     45.72 o 
  -5   6   8        3.89       52.85     42.41 o 
  -4   6   8      135.04      192.85     44.74 o 
  -3   6   8        2.50       58.80     78.13 o 
  -2   6   8        3.83      -29.84     36.05 o 
  -1   6   8        0.36       44.28     69.35 o 
   0   6   8       98.50      139.84     49.81 o 
   1   6   8      406.08      388.61     89.95 o 
   2   6   8      153.33      161.53     53.08 o 
   3   6   8       46.28      -42.89     48.80 o 
   4   6   8       25.26       43.39     38.71 o 
   5   6   8        0.33        1.37     40.56 o 
   6   6   8        0.01       19.01     39.43 o 
   7   6   8       19.81       71.98     48.18 o 
  -2   7   8      308.23       74.81     91.13 o 
  -1   7   8        1.54      114.95     71.33 o 
 -17   0   9        0.22       31.98     57.71 o 
 -15   0   9     1156.14     1136.78     62.09 o 
 -13   0   9       51.33       57.67     30.79 o 
 -11   0   9      242.15      292.26     33.82 o 
  -9   0   9     1176.98     1193.24     38.58 o 
  -7   0   9    10681.22    10661.60    205.19 o 
  -5   0   9     2360.69     2250.19     52.74 o 
  -3   0   9     1549.35     1665.83     42.13 o 
  -1   0   9       37.86       38.40     14.97 o 
   1   0   9      422.86      458.60     32.95 o 
   3   0   9    12300.59    11608.81    223.00 o 
   5   0   9     4911.42     4968.98    113.21 o 
   7   0   9     4962.64     4522.06    218.87 o 
   9   0   9        6.44      -40.07     40.07 o 
  11   0   9      949.90      876.10     65.34 o 
  13   0   9        5.44       30.40     64.48 o 
 -18   1   9        0.79       41.32     75.21 o 
 -17   1   9      157.40      204.49     31.43 o 
 -16   1   9       13.04      -11.46     25.82 o 
 -15   1   9        0.70        5.30     24.32 o 
 -14   1   9       23.60       41.45     25.51 o 
 -13   1   9     1126.58     1102.00     35.83 o 
 -12   1   9      276.35      244.95     24.99 o 
 -11   1   9      283.49      251.95     20.50 o 
 -10   1   9      682.61      659.81     25.01 o 
  -9   1   9     1569.66     1424.21     34.42 o 
  -8   1   9        5.55       12.35     12.20 o 
  -7   1   9      875.72      821.17     21.31 o 
  -6   1   9      192.54      212.87     12.94 o 
  -5   1   9     9934.79    10365.38    141.54 o 
  -4   1   9      522.55      473.20     15.60 o 
  -3   1   9     6345.16     6918.81     96.96 o 
  -2   1   9     5852.68     5878.76     83.85 o 
  -1   1   9      805.52      929.34     20.84 o 
   0   1   9     2135.63     2443.90     46.22 o 
   1   1   9     3263.22     3293.53     58.52 o 
   2   1   9     2714.69     2608.10     48.70 o 
   3   1   9     1676.63     1654.38     35.79 o 
   4   1   9     1087.94     1066.42     28.65 o 
   5   1   9     5546.24     5414.47     93.13 o 
   6   1   9     1211.03     1141.74     42.26 o 
   7   1   9      610.21      593.03     25.34 o 
   8   1   9      382.54      388.45     27.36 o 
   9   1   9       59.28      109.46     24.98 o 
  10   1   9      121.56      128.97     26.94 o 
  11   1   9       26.52      -18.04     31.18 o 
  12   1   9       34.58       19.39     66.75 o 
  13   1   9      481.50      604.83     58.76 o 
  14   1   9        6.10       -6.20     46.37 o 
  15   1   9       75.96       15.50    116.47 o 
 -17   2   9       18.25      -23.66     29.15 o 
 -16   2   9        6.95       14.21     28.20 o 
 -15   2   9      159.39      141.54     26.41 o 
 -14   2   9       90.80       79.21     22.98 o 
 -13   2   9      141.35      153.93     24.05 o 
 -12   2   9      709.03      839.90     35.49 o 
 -11   2   9     1464.78     1352.05     38.04 o 
 -10   2   9     1597.39     1498.25     35.73 o 
  -9   2   9     1235.51     1223.10     33.61 o 
  -8   2   9     1891.77     1774.98     40.29 o 
  -7   2   9      178.89      193.44     16.30 o 
  -6   2   9      601.43      584.26     21.10 o 
  -5   2   9      117.49      139.30     11.81 o 
  -4   2   9     2607.09     2599.57     43.68 o 
  -3   2   9     2783.15     2757.11     45.07 o 
  -2   2   9      115.83       98.95     16.55 o 
  -1   2   9     2272.32     2216.14     52.34 o 
   0   2   9     6076.25     6038.91    113.53 o 
   1   2   9      944.92     1012.74     39.18 o 
   2   2   9     3785.95     3653.24     94.48 o 
   3   2   9     2711.86     2770.96     57.26 o 
   4   2   9       36.03       54.74     21.41 o 
   5   2   9     1040.18      950.02     48.32 o 
   6   2   9      299.19      264.34     25.48 o 
   7   2   9        7.75       10.09     22.14 o 
   8   2   9     1315.85     1336.31     46.24 o 
   9   2   9      554.03      542.11     34.72 o 
  10   2   9      642.69      625.87     43.08 o 
  11   2   9      169.05      201.10     34.76 o 
  12   2   9        7.14       11.11     32.90 o 
  13   2   9        3.31      -22.63     35.56 o 
  14   2   9        0.13      -45.59     47.30 o 
 -16   3   9       18.60       39.82     28.84 o 
 -15   3   9       11.39       20.67     40.91 o 
 -14   3   9      190.17      219.19     37.02 o 
 -13   3   9      124.39      131.23     26.99 o 
 -12   3   9      104.49      115.72     24.59 o 
 -11   3   9      159.64      161.11     23.71 o 
 -10   3   9     1010.99     1028.03     32.58 o 
  -9   3   9        7.31       -7.20     18.46 o 
  -8   3   9      672.60      679.53     27.61 o 
  -7   3   9      579.64      593.62     25.00 o 
  -6   3   9        1.79       15.36     14.64 o 
  -5   3   9       28.17       13.27     14.09 o 
  -4   3   9       81.15       66.01     17.88 o 
  -3   3   9     3547.16     3328.83     62.49 o 
  -2   3   9     2803.20     2678.26     52.89 o 
  -1   3   9     2543.05     2361.20     58.12 o 
   0   3   9        1.48        1.35     20.55 o 
   1   3   9      396.30      368.18     25.76 o 
   2   3   9     2489.86     2349.69     59.65 o 
   3   3   9       35.45       38.96     19.57 o 
   4   3   9     1023.69      955.09     40.35 o 
   5   3   9      528.29      549.97     57.47 o 
   6   3   9        5.85      -20.17     23.93 o 
   7   3   9      386.56      413.39     55.07 o 
   8   3   9       31.11      101.53     31.63 o 
   9   3   9      478.30      476.15     42.99 o 
  10   3   9      164.57      219.59     38.25 o 
  11   3   9      205.85      223.28     40.34 o 
  12   3   9        0.15      -33.95     33.95 o 
  13   3   9       14.99       45.43     39.43 o 
 -15   4   9        1.60       -5.99     51.78 o 
 -14   4   9       37.20       45.13     40.99 o 
 -13   4   9        5.26       24.55     26.09 o 
 -12   4   9      112.45      108.21     25.41 o 
 -11   4   9       76.08       44.52     23.61 o 
 -10   4   9      187.98      162.10     32.57 o 
  -9   4   9      253.10      287.08     33.69 o 
  -8   4   9      516.38      521.08     35.93 o 
  -7   4   9      418.57      452.95     34.97 o 
  -6   4   9     3295.26     3192.31     76.89 o 
  -5   4   9       85.39       88.43     24.00 o 
  -4   4   9      255.11      269.44     54.98 o 
  -3   4   9      108.86       89.78     29.98 o 
  -2   4   9      354.09      315.43     34.56 o 
  -1   4   9      290.90      282.36     27.07 o 
   0   4   9      128.64       78.18     32.22 o 
   1   4   9       87.68       65.30     23.71 o 
   2   4   9      765.60      787.88     37.34 o 
   3   4   9        4.10      -22.05     24.97 o 
   4   4   9      153.37      187.15     28.69 o 
   5   4   9       75.56       76.23     31.81 o 
   6   4   9      308.77      361.93     42.61 o 
   7   4   9      249.29      237.28     37.07 o 
   8   4   9        1.31      -33.29     33.29 o 
   9   4   9      150.35      220.51     39.74 o 
  10   4   9       59.66        8.47     36.41 o 
  11   4   9        0.65       -6.25     37.68 o 
  12   4   9       37.83      -22.57     71.00 o 
 -13   5   9        3.47      115.37     85.56 o 
 -12   5   9       47.58       96.89     36.65 o 
 -11   5   9        5.61      -32.56     32.56 o 
 -10   5   9       12.05      -31.57     34.52 o 
  -9   5   9      121.11      133.70     34.25 o 
  -8   5   9      541.11      648.14     46.86 o 
  -7   5   9        1.82      -35.45     35.45 o 
  -6   5   9       54.45       83.18     39.05 o 
  -5   5   9        0.58      -32.95     32.95 o 
  -4   5   9     1711.67     1838.93     92.91 o 
  -3   5   9        4.37        5.76     41.08 o 
  -2   5   9      120.36      154.00     36.70 o 
  -1   5   9       13.15      -12.15     32.79 o 
   0   5   9      352.47      334.20     40.41 o 
   1   5   9       51.93        5.08     37.98 o 
   2   5   9       53.66       67.56     30.39 o 
   3   5   9        4.73       23.79     40.73 o 
   4   5   9     1462.20     1534.33    102.84 o 
   5   5   9        2.91      -25.21     35.00 o 
   6   5   9      100.17      169.49     40.85 o 
   7   5   9        6.65       41.39     38.89 o 
   8   5   9        6.21       50.49     39.15 o 
   9   5   9       21.08       73.38     42.16 o 
 -10   6   9        1.18       58.96     98.77 o 
  -9   6   9      102.44      180.11     72.27 o 
  -8   6   9       44.41       25.40     44.34 o 
  -7   6   9       51.55       14.06     45.94 o 
  -6   6   9      312.51      275.27     48.54 o 
  -5   6   9       87.33       93.08     76.93 o 
  -4   6   9       21.29        9.98     39.77 o 
  -3   6   9       46.19      113.45     42.69 o 
  -2   6   9       89.01      130.06     40.66 o 
  -1   6   9      208.19      300.66     64.00 o 
   0   6   9       47.68       31.28     45.27 o 
   1   6   9      354.14      399.57     59.32 o 
   2   6   9      289.35      359.61     61.65 o 
   3   6   9        1.73      -44.01     50.61 o 
   4   6   9       87.82      126.04     52.95 o 
   5   6   9        0.10       10.04     40.34 o 
   6   6   9       21.42       -6.80     40.20 o 
   7   6   9       46.56      -19.61     66.06 o 
 -16   0  10        1.13      -29.38     36.71 o 
 -14   0  10     1207.67     1418.82     67.28 o 
 -12   0  10      547.26      466.13     39.10 o 
 -10   0  10     1168.43     1161.37     40.31 o 
  -8   0  10        2.85       10.22     16.34 o 
  -6   0  10     4684.97     4807.34    100.49 o 
  -4   0  10      658.42      626.71     29.77 o 
  -2   0  10    25670.14    29803.76    549.84 o 
   0   0  10     2892.82     2939.98     68.13 o 
   2   0  10      491.60      458.48     30.60 o 
   4   0  10     3961.84     3671.90     82.88 o 
   6   0  10     1255.23     1197.07     82.03 o 
   8   0  10      284.91      349.87     38.98 o 
  10   0  10      118.01      114.58     36.34 o 
  12   0  10      156.39       73.63     74.88 o 
 -17   1  10        1.43       -9.82     26.81 o 
 -16   1  10      164.62      128.19     27.55 o 
 -15   1  10        1.07      -23.21     23.21 o 
 -14   1  10        0.69      -21.94     21.94 o 
 -13   1  10       13.64        6.73     19.53 o 
 -12   1  10      518.07      537.48     26.44 o 
 -11   1  10      743.21      715.61     27.47 o 
 -10   1  10      356.28      320.89     30.08 o 
  -9   1  10      442.34      403.61     20.67 o 
  -8   1  10      224.51      243.70     17.23 o 
  -7   1  10       58.08       60.69     12.40 o 
  -6   1  10     1319.38     1231.85     26.60 o 
  -5   1  10     1648.46     1613.47     31.34 o 
  -4   1  10     5915.99     5947.19     85.89 o 
  -3   1  10     4678.44     5188.20     76.05 o 
  -2   1  10     2990.47     2933.57     47.44 o 
  -1   1  10     8302.38     9032.44    125.20 o 
   0   1  10     8350.01     9062.63    125.78 o 
   1   1  10       18.42        0.47     11.72 o 
   2   1  10      619.22      613.51     21.04 o 
   3   1  10     2817.68     2732.01     52.13 o 
   4   1  10     2124.30     1993.24     42.95 o 
   5   1  10      598.52      544.98     25.22 o 
   6   1  10     2850.28     2738.00     64.39 o 
   7   1  10      116.42      118.96     23.37 o 
   8   1  10      401.00      448.94     36.63 o 
   9   1  10        9.44       20.52     24.19 o 
  10   1  10       32.86      -31.20     31.20 o 
  11   1  10      228.60      264.25     38.47 o 
  12   1  10       64.01       32.92     95.05 o 
  13   1  10        1.33      -15.66     41.66 o 
  14   1  10      158.08      209.89     79.26 o 
 -17   2  10       54.67       72.28     29.83 o 
 -16   2  10      107.86      139.37     38.43 o 
 -15   2  10       12.03       28.58     27.18 o 
 -14   2  10      125.69      129.81     24.57 o 
 -13   2  10       46.69        0.32     20.82 o 
 -12   2  10      330.53      295.48     24.98 o 
 -11   2  10       96.97       86.63     19.71 o 
 -10   2  10      167.64      158.03     19.40 o 
  -9   2  10     2965.84     2891.34     57.78 o 
  -8   2  10     3235.79     2973.60     57.82 o 
  -7   2  10     3715.34     3434.69     71.89 o 
  -6   2  10      134.67      156.44     19.75 o 
  -5   2  10       80.17       64.25     11.98 o 
  -4   2  10     2781.14     2983.55     49.03 o 
  -3   2  10      214.60      180.78     12.57 o 
  -2   2  10      327.98      302.59     12.86 o 
  -1   2  10      294.40      263.14     14.95 o 
   0   2  10     2903.50     2853.18     64.53 o 
   1   2  10     7367.97     7371.20    137.06 o 
   2   2  10      263.98      255.19     32.47 o 
   3   2  10      153.25      119.75     21.37 o 
   4   2  10     1064.97     1009.69     37.83 o 
   5   2  10     1257.05     1222.94     42.47 o 
   6   2  10      211.87      247.62     28.80 o 
   7   2  10        6.41        9.72     23.69 o 
   8   2  10        8.86       13.45     25.44 o 
   9   2  10      972.72     1005.25     42.83 o 
  10   2  10      167.74      200.74     35.34 o 
  11   2  10      237.28      195.29     36.80 o 
  12   2  10       10.72      -15.48     43.36 o 
  13   2  10       69.74      133.07     96.86 o 
  14   2  10        5.13       77.12     52.09 o 
 -16   3  10       39.75       31.92     34.85 o 
 -15   3  10       91.70       62.41     27.39 o 
 -14   3  10      100.67       65.15     26.68 o 
 -13   3  10      177.46      150.36     25.59 o 
 -12   3  10       12.11       -7.36     21.43 o 
 -11   3  10      224.19      183.49     23.29 o 
 -10   3  10      374.62      374.11     28.58 o 
  -9   3  10      243.03      276.53     24.02 o 
  -8   3  10       73.78       53.28     19.50 o 
  -7   3  10      629.71      589.43     24.76 o 
  -6   3  10     1844.09     1766.26     40.91 o 
  -5   3  10       65.23       73.38     19.96 o 
  -4   3  10      748.37      733.26     30.06 o 
  -3   3  10      206.35      214.64     17.10 o 
  -2   3  10     2146.81     2041.72     73.64 o 
  -1   3  10     3166.78     2846.05     87.21 o 
   0   3  10      742.48      716.68     32.51 o 
   1   3  10      405.56      376.51     30.28 o 
   2   3  10     3718.57     3540.21     80.33 o 
   3   3  10      380.10      440.64     34.27 o 
   4   3  10     5092.17     4938.54    129.80 o 
   5   3  10      202.90      136.61     42.97 o 
   6   3  10     1910.51     1781.18     56.28 o 
   7   3  10      116.98      128.20     32.33 o 
   8   3  10       42.91       34.77     32.51 o 
   9   3  10      154.33       65.73     44.31 o 
  10   3  10      136.14      164.72     38.62 o 
  11   3  10       76.36       80.79     44.62 o 
  12   3  10      134.19      127.56     39.70 o 
  13   3  10        4.48        0.62     40.66 o 
 -15   4  10       26.07       18.73     29.29 o 
 -14   4  10        0.31       37.08     28.40 o 
 -13   4  10       61.85       79.85     29.16 o 
 -12   4  10       26.27       39.79     30.24 o 
 -11   4  10      156.76      172.61     32.61 o 
 -10   4  10        0.05      -36.61     36.61 o 
  -9   4  10       33.85       34.24     32.35 o 
  -8   4  10     1161.38     1127.41     45.87 o 
  -7   4  10      361.92      331.44     31.10 o 
  -6   4  10      754.56      824.47     41.01 o 
  -5   4  10     1274.34     1277.29     59.05 o 
  -4   4  10      192.14      199.93     43.68 o 
  -3   4  10       28.26       26.77     38.82 o 
  -2   4  10      133.44      153.53     32.73 o 
  -1   4  10      151.31      176.01     27.82 o 
   0   4  10     1010.62      953.14     40.45 o 
   1   4  10      643.65      627.77     35.13 o 
   2   4  10      788.30      802.28     39.27 o 
   3   4  10       99.01       88.45     36.78 o 
   4   4  10        1.00        9.43     27.50 o 
   5   4  10        0.81       -5.90     46.79 o 
   6   4  10       64.18      124.37     34.24 o 
   7   4  10      359.50      498.54     44.92 o 
   8   4  10      164.80      121.81     38.16 o 
   9   4  10       21.10        9.03     35.22 o 
  10   4  10       70.73      113.28     40.70 o 
  11   4  10        1.20       26.31     39.47 o 
 -13   5  10      180.37      208.96     55.70 o 
 -12   5  10        2.23       37.10     43.99 o 
 -11   5  10       96.96       87.42     35.60 o 
 -10   5  10        0.41        1.73     32.34 o 
  -9   5  10        5.41      -37.17     41.58 o 
  -8   5  10        0.44       38.32     38.83 o 
  -7   5  10      119.06       70.96     49.61 o 
  -6   5  10      277.99      228.92     42.21 o 
  -5   5  10      223.94      256.88     43.07 o 
  -4   5  10      114.13      182.79     39.88 o 
  -3   5  10     2185.35     2276.66    133.77 o 
  -2   5  10        0.37      -32.72     33.66 o 
  -1   5  10        5.92      -32.98     32.98 o 
   0   5  10        0.05       -5.26     33.03 o 
   1   5  10       71.59       67.41     35.26 o 
   2   5  10        0.09       -3.09     34.04 o 
   3   5  10      257.38      283.68     40.82 o 
   4   5  10        2.11      -16.21     35.17 o 
   5   5  10     1026.84     1066.18     60.22 o 
   6   5  10        0.08       -3.10     37.45 o 
   7   5  10       11.81       68.00     40.96 o 
   8   5  10        0.35      -23.02     61.24 o 
   9   5  10      111.48      114.44     45.97 o 
  -9   6  10       33.18      154.39     95.51 o 
  -8   6  10      157.15       82.15     86.11 o 
  -7   6  10        9.08      -27.28     45.37 o 
  -6   6  10        1.28       61.85     43.84 o 
  -5   6  10       25.81       34.13     41.80 o 
  -4   6  10        8.02      -12.95     40.58 o 
  -3   6  10      199.87      217.31     93.65 o 
  -2   6  10       33.38      122.05     41.26 o 
  -1   6  10      365.53      432.84     49.33 o 
   0   6  10      401.24      355.48     60.13 o 
   1   6  10        4.04       20.21     43.66 o 
   2   6  10       16.69       57.53     51.71 o 
   3   6  10       77.45      107.01     65.08 o 
   4   6  10       13.14      -11.81     83.93 o 
   5   6  10        0.14      -28.23     41.81 o 
   6   6  10       13.12       25.27     70.41 o 
 -17   0  11        0.24       30.07     59.68 o 
 -15   0  11      107.31       65.40     35.21 o 
 -13   0  11      108.21      138.13     33.46 o 
 -11   0  11       62.98       26.62     27.56 o 
  -9   0  11     5229.64     4513.94    135.48 o 
  -7   0  11      237.61      215.00     20.28 o 
  -5   0  11      705.00      742.18     28.82 o 
  -3   0  11      161.96      131.73     18.09 o 
  -1   0  11    12190.54    12774.48    246.52 o 
   1   0  11     3097.24     3185.53     74.53 o 
   3   0  11     2125.03     1882.38     51.09 o 
   5   0  11      350.42      296.08     27.60 o 
   7   0  11      436.48      382.12     45.57 o 
   9   0  11      720.59      758.42    128.34 o 
  11   0  11      191.83      161.93     68.76 o 
  13   0  11        0.59      -17.57     76.52 o 
 -17   1  11      118.53      134.13     31.02 o 
 -16   1  11        5.26       11.87     25.64 o 
 -15   1  11       24.51       36.44     24.94 o 
 -14   1  11       63.14       80.88     24.50 o 
 -13   1  11      232.72      236.86     30.66 o 
 -12   1  11       75.53       58.80     19.43 o 
 -11   1  11     1403.18     1376.82     42.25 o 
 -10   1  11        1.91       -8.82     16.45 o 
  -9   1  11      301.82      301.83     19.49 o 
  -8   1  11       12.75       39.91     15.37 o 
  -7   1  11     2539.78     2375.73     42.47 o 
  -6   1  11     1065.46      939.53     23.86 o 
  -5   1  11     4041.99     4298.64     66.34 o 
  -4   1  11     2569.91     2681.71     45.23 o 
  -3   1  11     4014.10     3964.68     61.52 o 
  -2   1  11       31.48        8.62     11.36 o 
  -1   1  11      103.69      180.42     15.75 o 
   0   1  11       52.45       61.29     15.98 o 
   1   1  11     6272.34     6411.22    120.12 o 
   2   1  11      488.41      463.14     20.25 o 
   3   1  11        9.16       27.89     14.69 o 
   4   1  11     3123.92     3059.87     69.10 o 
   5   1  11      300.73      262.59     30.73 o 
   6   1  11      370.07      335.07     26.74 o 
   7   1  11     2395.96     2190.23    120.86 o 
   8   1  11      202.97      201.76     31.38 o 
   9   1  11      587.86      647.78     50.42 o 
  10   1  11      144.96      137.48     35.45 o 
  11   1  11       50.95       65.82     36.48 o 
  12   1  11      128.16      112.79     48.10 o 
  13   1  11       14.20       64.95     48.49 o 
  14   1  11        3.39      -24.28     84.68 o 
 -17   2  11        0.22       13.11     34.18 o 
 -16   2  11      138.18      143.47     31.34 o 
 -15   2  11      173.11      211.46     29.29 o 
 -14   2  11       42.87       45.29     23.22 o 
 -13   2  11      242.88      248.70     25.25 o 
 -12   2  11      104.74      100.03     28.89 o 
 -11   2  11      512.73      503.53     26.58 o 
 -10   2  11      306.06      269.51     21.55 o 
  -9   2  11       14.78       50.23     17.83 o 
  -8   2  11      571.49      559.59     26.36 o 
  -7   2  11     2719.86     2577.04     74.15 o 
  -6   2  11     3123.14     3083.99     57.83 o 
  -5   2  11       97.34      141.41     13.71 o 
  -4   2  11     4374.74     4541.55     70.07 o 
  -3   2  11     1348.87     1302.51     28.80 o 
  -2   2  11     3900.27     3947.20     69.60 o 
  -1   2  11      103.57      114.37     20.04 o 
   0   2  11     1532.38     1432.75     44.81 o 
   1   2  11      483.01      440.25     42.33 o 
   2   2  11     2786.67     2763.62     66.12 o 
   3   2  11      947.23      996.78     37.80 o 
   4   2  11     1117.40     1040.62     39.56 o 
   5   2  11      638.22      618.16     33.15 o 
   6   2  11     2322.41     2264.34     61.51 o 
   7   2  11       73.91       99.62     26.34 o 
   8   2  11       51.93       -5.34     25.95 o 
   9   2  11        0.59       -7.23     27.47 o 
  10   2  11      214.85      201.76     35.72 o 
  11   2  11      281.87      261.57     44.34 o 
  12   2  11        5.32      -46.58     46.58 o 
  13   2  11       15.87       23.51     50.42 o 
 -16   3  11        7.26       15.50     43.16 o 
 -15   3  11       23.49       36.87     27.14 o 
 -14   3  11      175.58      236.66     28.55 o 
 -13   3  11      370.75      359.98     29.80 o 
 -12   3  11        1.57      -10.39     21.34 o 
 -11   3  11       16.22        3.88     20.07 o 
 -10   3  11       47.36       30.21     20.35 o 
  -9   3  11      113.05      128.98     26.15 o 
  -8   3  11      237.73      262.96     40.15 o 
  -7   3  11        6.70      -14.37     20.05 o 
  -6   3  11     1352.18     1388.37     43.64 o 
  -5   3  11     2576.65     2454.16     59.89 o 
  -4   3  11      423.37      465.98     25.89 o 
  -3   3  11      605.94      536.06     28.63 o 
  -2   3  11      586.20      583.84     30.21 o 
  -1   3  11       52.48       71.44     31.09 o 
   0   3  11       68.72       30.84     21.98 o 
   1   3  11      907.35      886.83     36.97 o 
   2   3  11       23.80       22.26     22.26 o 
   3   3  11     4961.72     4632.03    115.25 o 
   4   3  11     1045.27     1008.84     43.76 o 
   5   3  11     3139.91     3073.57     78.35 o 
   6   3  11      252.84      200.45     32.77 o 
   7   3  11       10.26        7.63     27.33 o 
   8   3  11       26.32       39.38     33.81 o 
   9   3  11       10.01       52.83     41.66 o 
  10   3  11       21.99        1.33     37.28 o 
  11   3  11       44.02      -32.80     37.43 o 
  12   3  11       74.19       65.77     39.96 o 
  13   3  11       83.07       40.99     69.02 o 
 -15   4  11       57.82       66.17    154.00 o 
 -14   4  11       38.18        5.59     41.23 o 
 -13   4  11        0.38       80.42     34.15 o 
 -12   4  11      233.28      220.44     34.67 o 
 -11   4  11      181.46      157.60     33.34 o 
 -10   4  11      563.65      545.29     37.48 o 
  -9   4  11      239.78      274.00     31.67 o 
  -8   4  11      107.91       70.15     28.68 o 
  -7   4  11     1275.95     1308.01     47.83 o 
  -6   4  11      146.22      208.71     37.05 o 
  -5   4  11       10.04       12.85     31.37 o 
  -4   4  11      241.36      271.65     40.62 o 
  -3   4  11     1393.11     1306.28     57.69 o 
  -2   4  11      546.77      490.47     42.14 o 
  -1   4  11     1531.32     1519.10     62.09 o 
   0   4  11     1288.32     1359.44     78.39 o 
   1   4  11     1951.51     1730.75     55.14 o 
   2   4  11       10.45      -26.76     40.38 o 
   3   4  11       16.83       41.73     27.40 o 
   4   4  11       37.14       17.64     29.30 o 
   5   4  11      659.65      698.56     62.51 o 
   6   4  11       15.57        6.75     34.64 o 
   7   4  11      179.89      230.46     41.88 o 
   8   4  11      247.36      260.68     43.20 o 
   9   4  11       45.72       -3.91     37.14 o 
  10   4  11        1.40       36.63     40.10 o 
  11   4  11       54.67       13.03     74.49 o 
 -12   5  11      136.78      130.94     38.80 o 
 -11   5  11        7.99       82.26     44.64 o 
 -10   5  11      133.66      135.06     45.20 o 
  -9   5  11      124.31       87.31     42.30 o 
  -8   5  11      206.25      218.76     43.70 o 
  -7   5  11       86.61       63.40     40.55 o 
  -6   5  11       44.12       19.13     39.35 o 
  -5   5  11        0.52       -4.09     38.33 o 
  -4   5  11      151.39       98.52     39.20 o 
  -3   5  11        0.74      -32.87     32.87 o 
  -2   5  11      536.90      570.67     48.76 o 
  -1   5  11        3.14      -31.30     34.46 o 
   0   5  11       84.07       53.88     36.15 o 
   1   5  11        9.34      -20.71     35.04 o 
   2   5  11      437.63      483.53     52.76 o 
   3   5  11        2.80       -3.32     35.44 o 
   4   5  11      141.05      109.62     38.31 o 
   5   5  11        3.77       12.11     38.01 o 
   6   5  11       51.07       97.41     41.74 o 
   7   5  11        4.37       34.88     65.53 o 
   8   5  11        2.22       53.71     40.99 o 
  -9   6  11       58.61      114.89     71.38 o 
  -8   6  11       24.45       82.42     52.77 o 
  -7   6  11      201.93      270.61     62.10 o 
  -6   6  11       23.77      -40.15     40.15 o 
  -5   6  11        4.05      -41.16     41.16 o 
  -4   6  11        0.55       10.37     43.86 o 
  -3   6  11        4.18      -40.82     40.82 o 
  -2   6  11      201.38      250.99     52.54 o 
  -1   6  11      146.20       90.46     54.38 o 
   0   6  11      210.70      282.36     58.81 o 
   1   6  11       64.72       64.67     55.97 o 
   2   6  11        4.42      -21.77    101.59 o 
   3   6  11       21.08      -16.88     57.51 o 
   4   6  11       37.02      -18.00     55.48 o 
   5   6  11        1.48      123.37     70.21 o 
 -16   0  12       50.52       77.89     38.71 o 
 -14   0  12      834.92      709.71     51.19 o 
 -12   0  12      307.04      302.37     36.07 o 
 -10   0  12       22.07       34.01     20.71 o 
  -8   0  12     6394.46     6152.09    128.91 o 
  -6   0  12      107.14      112.17     18.76 o 
  -4   0  12     2241.25     2240.57     57.31 o 
  -2   0  12     1278.26     1450.51     60.31 o 
   0   0  12    17483.20    19629.98    370.65 o 
   2   0  12      993.58      973.81     45.16 o 
   4   0  12     7249.41     6143.54    658.03 o 
   6   0  12        8.61      -20.00     30.57 o 
   8   0  12      769.59      722.81     48.92 o 
  10   0  12      240.10      194.57     68.83 o 
  12   0  12      182.87      282.35     82.97 o 
 -17   1  12        0.14       68.15     29.65 o 
 -16   1  12      201.53      207.51     30.79 o 
 -15   1  12        4.43      -27.91     27.91 o 
 -14   1  12        1.26       15.39     23.84 o 
 -13   1  12      552.97      535.32     32.69 o 
 -12   1  12        2.93       20.29     19.34 o 
 -11   1  12      449.90      424.98     24.38 o 
 -10   1  12     3233.25     3010.81     67.55 o 
  -9   1  12        0.97       -4.95     15.45 o 
  -8   1  12     1935.64     1792.56     65.15 o 
  -7   1  12        1.54        4.38     13.18 o 
  -6   1  12     3268.16     3185.73     53.62 o 
  -5   1  12     2286.59     2171.32     39.93 o 
  -4   1  12      565.53      614.01     20.03 o 
  -3   1  12     2213.72     2260.32     40.94 o 
  -2   1  12      621.39      672.79     20.74 o 
  -1   1  12     1605.12     1748.69     35.95 o 
   0   1  12      159.35      163.24     22.53 o 
   1   1  12      567.95      602.72     35.09 o 
   2   1  12     5720.30     5565.49    108.39 o 
   3   1  12      731.14      713.38     32.34 o 
   4   1  12       11.18       17.44     20.55 o 
   5   1  12     1225.48     1118.31     39.77 o 
   6   1  12       13.09       -1.68     22.99 o 
   7   1  12      322.58      285.52     28.37 o 
   8   1  12       61.62       15.19     32.08 o 
   9   1  12      582.33      577.33     44.65 o 
  10   1  12      513.17      564.49     81.61 o 
  11   1  12       48.52       21.73     40.72 o 
  12   1  12      121.44      199.96     90.15 o 
  13   1  12       11.40       41.26     82.51 o 
  14   1  12       15.46      -58.10     86.79 o 
 -17   2  12        6.17      -19.12     41.03 o 
 -16   2  12       10.79        4.06     27.66 o 
 -15   2  12      190.81      207.17     29.61 o 
 -14   2  12      331.62      362.23     28.59 o 
 -13   2  12       29.75        1.21     21.12 o 
 -12   2  12      331.94      314.75     35.55 o 
 -11   2  12      402.92      393.78     26.44 o 
 -10   2  12       77.43       59.31     20.07 o 
  -9   2  12      258.70      286.17     22.22 o 
  -8   2  12      437.46      425.80     23.02 o 
  -7   2  12      826.01      831.35     27.96 o 
  -6   2  12      810.35      790.66     26.33 o 
  -5   2  12       26.52       18.75     13.25 o 
  -4   2  12      728.04      768.18     26.06 o 
  -3   2  12     7357.02     7382.23    119.17 o 
  -2   2  12     1975.15     1855.62     50.45 o 
  -1   2  12     3123.75     3075.50     70.36 o 
   0   2  12      114.76       85.89     21.93 o 
   1   2  12       72.80       72.48     21.75 o 
   2   2  12       32.42       49.14     22.20 o 
   3   2  12      296.44      259.43     26.17 o 
   4   2  12     1160.78     1136.94     56.70 o 
   5   2  12     2319.43     2257.09     62.24 o 
   6   2  12      624.41      592.74     44.42 o 
   7   2  12      807.82      808.75     40.64 o 
   8   2  12       31.35       56.84     29.22 o 
   9   2  12        1.39      -30.24     33.33 o 
  10   2  12        6.42      -15.36     31.95 o 
  11   2  12      113.06       93.34     46.59 o 
  12   2  12       38.88       66.79     47.25 o 
  13   2  12       30.43        0.28     54.79 o 
 -16   3  12       20.04       27.89     29.51 o 
 -15   3  12        8.44       61.22     27.87 o 
 -14   3  12       14.53       23.07     26.72 o 
 -13   3  12      374.63      424.87     30.98 o 
 -12   3  12      546.95      512.93     31.01 o 
 -11   3  12       29.48       33.98     21.70 o 
 -10   3  12       23.78      -10.30     19.58 o 
  -9   3  12      377.91      363.53     24.48 o 
  -8   3  12      257.74      225.27     26.04 o 
  -7   3  12      139.19      122.48     23.82 o 
  -6   3  12      371.48      338.07     26.41 o 
  -5   3  12      350.38      415.70     39.99 o 
  -4   3  12     2133.46     2047.61     68.80 o 
  -3   3  12      257.86      288.68     54.38 o 
  -2   3  12      178.76      208.94     24.64 o 
  -1   3  12     1257.72     1262.16     43.44 o 
   0   3  12     3123.45     2884.88     71.22 o 
   1   3  12      297.82      295.79     42.21 o 
   2   3  12      773.03      798.58     52.48 o 
   3   3  12      454.11      480.17     35.25 o 
   4   3  12      573.47      591.85     37.03 o 
   5   3  12     1209.10     1246.81     79.88 o 
   6   3  12       73.09      105.39     32.26 o 
   7   3  12       41.69       17.75     28.09 o 
   8   3  12      505.08      512.62     45.58 o 
   9   3  12      133.32      188.56     41.10 o 
  10   3  12       47.77       59.27     40.83 o 
  11   3  12       13.06       49.74     39.49 o 
  12   3  12       17.46       41.36     42.19 o 
 -14   4  12       58.91       78.59     36.25 o 
 -13   4  12        2.08      -44.14     44.14 o 
 -12   4  12        4.81      -20.58     31.09 o 
 -11   4  12       65.77       60.84     30.60 o 
 -10   4  12      214.20      279.91     43.50 o 
  -9   4  12      336.67      384.10     34.33 o 
  -8   4  12       75.43      102.95     35.16 o 
  -7   4  12       52.44       76.17     48.39 o 
  -6   4  12      106.45       49.94     34.82 o 
  -5   4  12      407.99      398.71     39.95 o 
  -4   4  12       24.23       27.26     31.76 o 
  -3   4  12        9.74       37.40     35.15 o 
  -2   4  12      806.32      784.54     54.78 o 
  -1   4  12      158.04      207.11     36.12 o 
   0   4  12      687.18      675.37     38.55 o 
   1   4  12     1451.13     1504.31     53.39 o 
   2   4  12       16.62       25.52     35.82 o 
   3   4  12      163.71      147.32     30.82 o 
   4   4  12       72.56       61.82     32.39 o 
   5   4  12        6.33        7.54     34.67 o 
   6   4  12       84.32       74.50     37.74 o 
   7   4  12       31.94        7.35     48.15 o 
   8   4  12        2.37       -5.42     37.92 o 
   9   4  12       76.08       73.53     58.89 o 
  10   4  12        0.05      -26.10     40.32 o 
 -12   5  12        7.68      -12.91     64.48 o 
 -11   5  12       94.70      115.11     49.82 o 
 -10   5  12        0.12       -7.62     41.98 o 
  -9   5  12       12.43      107.26     41.45 o 
  -8   5  12       67.75       51.86     42.21 o 
  -7   5  12      513.49      679.84     55.87 o 
  -6   5  12      137.03      144.05     41.80 o 
  -5   5  12      236.33      223.53     45.70 o 
  -4   5  12       88.86       15.06     37.69 o 
  -3   5  12       98.35      105.16     45.72 o 
  -2   5  12        0.17        1.04     38.23 o 
  -1   5  12       49.29       79.32     39.14 o 
   0   5  12       11.11       -7.35     36.43 o 
   1   5  12      574.57      527.54     68.92 o 
   2   5  12        2.75       17.48     30.70 o 
   3   5  12      806.06      798.42     75.41 o 
   4   5  12        0.02       -0.09     37.34 o 
   5   5  12       15.10       64.09     50.27 o 
   6   5  12        0.56       25.56     40.97 o 
   7   5  12        2.40       95.66     44.00 o 
   8   5  12        0.13      -42.94     55.27 o 
  -8   6  12       78.81        6.77     67.51 o 
  -7   6  12       30.29       54.24     47.56 o 
  -6   6  12       53.56       56.85     45.84 o 
  -5   6  12       26.81       26.32     43.47 o 
  -4   6  12       37.46      -42.02     44.12 o 
  -3   6  12       53.64       47.83     43.91 o 
  -2   6  12      286.78      314.82     47.74 o 
  -1   6  12       67.40       90.68     54.95 o 
   0   6  12      188.59      223.84     56.76 o 
   1   6  12       72.62       26.87     55.36 o 
   2   6  12       88.79       66.41     55.00 o 
   3   6  12      139.29      120.16     57.25 o 
 -17   0  13      132.11      107.43     42.95 o 
 -15   0  13      253.49      397.29     45.23 o 
 -13   0  13      725.33      599.99     51.78 o 
 -11   0  13      209.35      200.36     63.20 o 
  -9   0  13      334.18      362.72     34.83 o 
  -7   0  13     8330.09     8263.01    167.51 o 
  -5   0  13     3333.24     3416.06     83.58 o 
  -3   0  13     9907.07    10933.78    216.14 o 
  -1   0  13     3058.16     3406.61     81.12 o 
   1   0  13    13318.58    14351.56    276.91 o 
   3   0  13      364.79      319.16     33.61 o 
   5   0  13     3562.91     3290.01    105.99 o 
   7   0  13      228.84      167.99     62.18 o 
   9   0  13       43.43      -67.64     67.64 o 
  11   0  13       22.03       14.15     78.76 o 
  13   0  13      121.74      159.30     85.34 o 
 -17   1  13       35.63       32.17     28.40 o 
 -16   1  13        2.24       12.14     26.95 o 
 -15   1  13      209.67      228.20     29.38 o 
 -14   1  13        7.89       -6.93     24.07 o 
 -13   1  13       96.02      122.72     25.35 o 
 -12   1  13      592.52      556.36     27.71 o 
 -11   1  13      483.30      485.84     25.82 o 
 -10   1  13        8.65       30.66     18.31 o 
  -9   1  13       72.52      107.02     18.07 o 
  -8   1  13     1805.40     1764.52     52.14 o 
  -7   1  13     1148.42     1104.72     28.51 o 
  -6   1  13      550.49      515.98     20.54 o 
  -5   1  13     4158.44     4123.40     66.06 o 
  -4   1  13     1415.86     1421.03     32.47 o 
  -3   1  13     1372.96     1380.74     30.85 o 
  -2   1  13       77.60      100.44     14.78 o 
  -1   1  13       21.94       19.50     16.62 o 
   0   1  13     4377.61     4480.60    172.99 o 
   1   1  13        7.53       28.05     20.11 o 
   2   1  13     1442.15     1363.13     46.47 o 
   3   1  13     1652.88     1572.79     46.90 o 
   4   1  13      570.44      542.35     36.43 o 
   5   1  13       12.01      -13.77     21.37 o 
   6   1  13       54.21       72.25     30.82 o 
   7   1  13     1152.01     1137.52     67.69 o 
   8   1  13       40.18       57.38     33.46 o 
   9   1  13       40.57       10.49     33.73 o 
  10   1  13       67.09      117.82     39.91 o 
  11   1  13      130.95      278.44     62.58 o 
  12   1  13        2.77       52.77     84.09 o 
  13   1  13       69.54      186.34     92.71 o 
 -17   2  13        0.05      -28.69     52.51 o 
 -16   2  13       22.26      -18.17     27.50 o 
 -15   2  13       10.56       35.93     40.23 o 
 -14   2  13       35.76       33.92     23.86 o 
 -13   2  13      211.94      230.01     40.70 o 
 -12   2  13       57.76       69.91     26.94 o 
 -11   2  13        4.81      -18.80     18.80 o 
 -10   2  13      485.92      527.44     27.18 o 
  -9   2  13      149.68      194.33     22.42 o 
  -8   2  13       89.72       80.87     27.46 o 
  -7   2  13     1015.28     1002.69     30.61 o 
  -6   2  13      147.61      172.89     18.48 o 
  -5   2  13      132.08      150.40     18.76 o 
  -4   2  13       50.38       61.25     20.37 o 
  -3   2  13      140.01      154.07     30.88 o 
  -2   2  13     4381.35     4159.24     88.61 o 
  -1   2  13     1821.95     1755.18     55.33 o 
   0   2  13     1402.71     1459.61     54.26 o 
   1   2  13      461.11      480.44     31.19 o 
   2   2  13       70.06       77.36     24.74 o 
   3   2  13       11.13       15.23     23.59 o 
   4   2  13     1543.97     1524.34     50.24 o 
   5   2  13      188.82      197.58     40.83 o 
   6   2  13      931.09      869.11     40.68 o 
   7   2  13      115.89      102.68     29.05 o 
   8   2  13      242.18      293.31     40.23 o 
   9   2  13        7.54        1.79     36.95 o 
  10   2  13        8.21       28.80     47.98 o 
  11   2  13      214.34      275.45     55.32 o 
  12   2  13       87.34      114.15     53.20 o 
  13   2  13        3.26      -57.71     70.67 o 
 -16   3  13        0.11       45.03     33.11 o 
 -15   3  13        6.10       -2.05     27.09 o 
 -14   3  13       28.83       38.22     25.65 o 
 -13   3  13        5.33       14.70     25.30 o 
 -12   3  13      186.71      215.15     26.87 o 
 -11   3  13      300.13      345.06     39.90 o 
 -10   3  13       63.25       23.06     25.15 o 
  -9   3  13      113.23      109.41     26.14 o 
  -8   3  13     1057.70     1021.13     45.08 o 
  -7   3  13     1232.32     1236.00     43.39 o 
  -6   3  13      242.25      189.68     33.09 o 
  -5   3  13      215.34      200.56     55.21 o 
  -4   3  13      212.77      201.16     32.74 o 
  -3   3  13     1875.24     1739.16     63.68 o 
  -2   3  13      616.34      660.61     34.44 o 
  -1   3  13        6.51       -0.80     22.52 o 
   0   3  13      309.42      333.82     29.70 o 
   1   3  13     1068.45     1024.79     42.46 o 
   2   3  13        2.06      -21.83     24.41 o 
   3   3  13      413.74      410.04     34.35 o 
   4   3  13       20.72       17.22     27.19 o 
   5   3  13       27.53       36.83     28.81 o 
   6   3  13      141.53      157.68     31.40 o 
   7   3  13        0.70      -36.18     36.18 o 
   8   3  13       27.02       29.87     51.19 o 
   9   3  13      355.17      362.22     44.98 o 
  10   3  13       61.65       34.05     40.36 o 
  11   3  13        4.41      -33.67     53.92 o 
 -14   4  13       36.93       31.51     36.15 o 
 -13   4  13        1.62      -26.37     33.22 o 
 -12   4  13       46.75       58.31     36.60 o 
 -11   4  13       29.82       26.99     30.92 o 
 -10   4  13       36.46       22.16     28.87 o 
  -9   4  13      247.84      269.53     45.45 o 
  -8   4  13        9.35       -2.06     34.43 o 
  -7   4  13       14.20      -10.76     33.51 o 
  -6   4  13      216.82      164.20     37.86 o 
  -5   4  13       54.44       66.59     34.73 o 
  -4   4  13     1091.82     1107.42     56.65 o 
  -3   4  13      268.37      372.90     43.38 o 
  -2   4  13       38.60       33.06     35.07 o 
  -1   4  13     1179.89     1150.32     57.51 o 
   0   4  13       26.75      -28.51     28.51 o 
   1   4  13      142.62      183.57     34.72 o 
   2   4  13      297.75      292.06     34.53 o 
   3   4  13       80.71      139.96     50.54 o 
   4   4  13      362.49      413.55     38.62 o 
   5   4  13       24.59       61.24     39.04 o 
   6   4  13      758.40      789.16     71.29 o 
   7   4  13      117.91      237.35     44.26 o 
   8   4  13       26.47      -35.01     50.95 o 
   9   4  13        0.93       -6.32     44.21 o 
  10   4  13       28.81       69.29     77.05 o 
 -11   5  13        0.17      102.08     48.97 o 
 -10   5  13        0.02       92.07     43.87 o 
  -9   5  13        0.81      -69.26     69.26 o 
  -8   5  13        7.82       21.55     40.35 o 
  -7   5  13        4.52      -32.17     38.55 o 
  -6   5  13     1182.55     1164.09     77.95 o 
  -5   5  13       98.71       57.41     39.11 o 
  -4   5  13      433.79      526.64     49.14 o 
  -3   5  13       44.40       58.98     39.21 o 
  -2   5  13      143.20      134.26     40.58 o 
  -1   5  13       36.20       52.19     39.62 o 
   0   5  13      202.58      149.32     41.67 o 
   1   5  13        4.95       -1.55     36.49 o 
   2   5  13      595.03      604.82     51.46 o 
   3   5  13       12.32      -18.36     37.59 o 
   4   5  13      289.25      317.31     81.55 o 
   5   5  13       11.67      -13.66     44.58 o 
   6   5  13       11.79       48.78     44.24 o 
   7   5  13        3.52       -2.16     52.90 o 
  -7   6  13       11.32      -44.01     44.01 o 
  -6   6  13        6.11       83.62     46.21 o 
  -5   6  13        3.71       61.67     58.23 o 
  -4   6  13      377.54      482.32     55.31 o 
  -3   6  13      155.87      164.99     47.85 o 
  -2   6  13       57.63      100.02     45.05 o 
  -1   6  13      248.06      287.61     49.37 o 
   0   6  13        0.65      -60.34     81.85 o 
   1   6  13       41.09       12.52     57.54 o 
   2   6  13        3.44      -53.36     53.36 o 
 -16   0  14       16.44      -38.84     38.97 o 
 -14   0  14      213.33      190.24     42.74 o 
 -12   0  14     1236.36     1207.80     61.09 o 
 -10   0  14       62.11       27.72     22.94 o 
  -8   0  14     1161.91     1093.32     40.89 o 
  -6   0  14      798.14      755.21     35.85 o 
  -4   0  14     4268.18     4349.60     99.18 o 
  -2   0  14     5222.14     5803.34    164.26 o 
   0   0  14       32.10       46.88     21.40 o 
   2   0  14      559.86      499.83     39.06 o 
   4   0  14      161.68       88.91     30.26 o 
   6   0  14     3425.00     3504.48    175.49 o 
   8   0  14       64.51      -27.70     60.93 o 
  10   0  14      185.02      227.21     77.51 o 
  12   0  14        1.08       77.18     89.03 o 
 -17   1  14       15.28       45.14     29.05 o 
 -16   1  14       91.62      124.86     29.60 o 
 -15   1  14       18.81       28.08     26.50 o 
 -14   1  14      322.08      305.00     32.74 o 
 -13   1  14       41.45       40.15     24.58 o 
 -12   1  14      431.33      442.30     26.61 o 
 -11   1  14        1.58       24.55     26.18 o 
 -10   1  14     2067.56     1991.57     46.75 o 
  -9   1  14     1904.85     1750.25     42.25 o 
  -8   1  14      322.79      329.47     21.33 o 
  -7   1  14     4236.01     4193.12     68.97 o 
  -6   1  14      113.91      134.39     16.97 o 
  -5   1  14      785.49      769.98     24.54 o 
  -4   1  14     3000.67     3091.24     72.37 o 
  -3   1  14       81.86       96.25     15.69 o 
  -2   1  14     1337.73     1296.23     41.50 o 
  -1   1  14      731.83      759.67     33.25 o 
   0   1  14     3465.51     3363.77    101.70 o 
   1   1  14     2079.50     2004.86     63.63 o 
   2   1  14       92.75      130.23     23.47 o 
   3   1  14      928.55      871.83     48.58 o 
   4   1  14     1012.54      974.35     38.82 o 
   5   1  14      101.30       88.22     31.37 o 
   6   1  14       13.07       25.97     32.24 o 
   7   1  14       14.15      -32.84     32.84 o 
   8   1  14      827.96      800.95     53.66 o 
   9   1  14       24.66      -14.82     44.04 o 
  10   1  14        8.42      -13.11     49.67 o 
  11   1  14       94.06       67.00     67.87 o 
  12   1  14        1.69       25.73     88.37 o 
  13   1  14        7.12      -14.61     89.55 o 
 -17   2  14        2.39       60.34     51.52 o 
 -16   2  14        4.00       31.97     28.24 o 
 -15   2  14       71.65       65.15     27.76 o 
 -14   2  14      117.86      147.63     26.65 o 
 -13   2  14        0.01        7.89     22.87 o 
 -12   2  14      186.15      202.24     31.60 o 
 -11   2  14        3.52      -17.85     31.72 o 
 -10   2  14        8.92       27.75     20.65 o 
  -9   2  14     1465.45     1445.27     55.51 o 
  -8   2  14      716.74      657.70     27.51 o 
  -7   2  14       61.65       48.93     21.91 o 
  -6   2  14      735.14      708.92     32.02 o 
  -5   2  14      757.16      717.00     29.36 o 
  -4   2  14        0.86      -15.25     20.66 o 
  -3   2  14      174.20      188.75     24.59 o 
  -2   2  14       82.58      100.66     24.82 o 
  -1   2  14     1589.34     1485.64     47.40 o 
   0   2  14     1393.08     1346.74     46.06 o 
   1   2  14      415.48      462.61     33.15 o 
   2   2  14       93.03       77.65     25.60 o 
   3   2  14     2307.85     2331.20     73.66 o 
   4   2  14      648.55      658.63     37.99 o 
   5   2  14     1658.26     1634.88     74.43 o 
   6   2  14        9.99      -25.39     25.39 o 
   7   2  14      109.05       79.90     32.85 o 
   8   2  14       99.41       49.54     37.65 o 
   9   2  14      224.92      228.28     42.78 o 
  10   2  14        1.97       40.54     51.06 o 
  11   2  14        4.91       61.59     51.21 o 
  12   2  14       88.41       86.82     55.99 o 
 -16   3  14       39.96       59.40     43.84 o 
 -15   3  14        7.32       34.50     28.69 o 
 -14   3  14       15.72       22.21     37.28 o 
 -13   3  14      127.54       21.41     50.04 o 
 -12   3  14        0.60       -4.38     32.80 o 
 -11   3  14      152.50      185.76     30.55 o 
 -10   3  14      384.73      375.30     33.21 o 
  -9   3  14      120.23      109.03     27.90 o 
  -8   3  14      629.97      610.45     50.05 o 
  -7   3  14      756.20      856.66     51.62 o 
  -6   3  14     1514.34     1516.59     61.31 o 
  -5   3  14      114.63      142.77     32.73 o 
  -4   3  14      112.48       70.82     31.31 o 
  -3   3  14        9.62       15.43     29.96 o 
  -2   3  14      216.57      192.65     28.02 o 
  -1   3  14        3.90      -32.99     32.99 o 
   0   3  14     1426.75     1385.10     49.61 o 
   1   3  14     1405.27     1416.67     57.56 o 
   2   3  14     1816.56     1869.42     69.20 o 
   3   3  14      862.29      845.34     39.38 o 
   4   3  14      213.11      124.72     31.41 o 
   5   3  14      321.48      379.92     36.99 o 
   6   3  14      117.33      144.56     33.44 o 
   7   3  14        8.28        2.36     29.78 o 
   8   3  14      140.25      133.76     39.42 o 
   9   3  14        0.96       -4.48     40.74 o 
  10   3  14      199.23      147.24     57.25 o 
  11   3  14       39.31       -7.63     80.41 o 
 -14   4  14       65.48       35.54     47.84 o 
 -13   4  14       21.10       74.08     34.01 o 
 -12   4  14       65.49       62.42     34.80 o 
 -11   4  14      445.40      429.25     49.95 o 
 -10   4  14        8.64      -24.89     63.76 o 
  -9   4  14       57.16      145.70     39.38 o 
  -8   4  14       98.80       63.19     34.58 o 
  -7   4  14      296.52      211.99     39.24 o 
  -6   4  14      173.95      158.37     38.52 o 
  -5   4  14      172.51      204.02     38.94 o 
  -4   4  14      763.65      794.53     53.12 o 
  -3   4  14     1435.06     1418.37     74.82 o 
  -2   4  14      222.18      225.00     38.67 o 
  -1   4  14       48.92        9.73     34.74 o 
   0   4  14      162.54      168.24     31.63 o 
   1   4  14       71.41      140.29     31.82 o 
   2   4  14       51.72       32.63     29.48 o 
   3   4  14       48.34       73.49     33.12 o 
   4   4  14      403.74      470.12     47.32 o 
   5   4  14      874.73      915.17     60.46 o 
   6   4  14      273.41      275.63     64.24 o 
   7   4  14      447.55      438.16     50.72 o 
   8   4  14      179.59      140.57     44.91 o 
   9   4  14       52.23      125.84     49.74 o 
 -11   5  14       18.84       71.06     58.73 o 
 -10   5  14       17.82       22.17     48.37 o 
  -9   5  14      144.22       74.06     47.08 o 
  -8   5  14       19.79       45.61     39.73 o 
  -7   5  14      278.01      161.46     61.65 o 
  -6   5  14       16.20       15.25     38.88 o 
  -5   5  14      833.60      810.48     57.24 o 
  -4   5  14        1.25      -38.22     38.22 o 
  -3   5  14       27.59       33.17     42.56 o 
  -2   5  14       36.66       79.22     40.36 o 
  -1   5  14      816.09      899.51    146.21 o 
   0   5  14        9.67       21.06     37.50 o 
   1   5  14      311.09      373.53     46.83 o 
   2   5  14        3.31       13.28     36.77 o 
   3   5  14       59.22       93.36     41.11 o 
   4   5  14       25.19       20.16     42.11 o 
   5   5  14       75.99       45.55     42.08 o 
   6   5  14        0.27       -7.80     42.80 o 
   7   5  14       98.78       84.75     76.66 o 
  -6   6  14        3.03        4.56     52.37 o 
  -5   6  14       27.40       87.81     49.84 o 
  -4   6  14       11.16       38.78     47.52 o 
  -3   6  14      140.83       69.59     65.81 o 
  -2   6  14       50.00      -10.41     43.36 o 
  -1   6  14        4.13      -35.68     43.76 o 
   0   6  14       30.77       85.95     55.56 o 
   1   6  14        2.40       36.91     71.72 o 
 -17   0  15       61.20       87.13     41.35 o 
 -15   0  15       10.02       -2.57     37.84 o 
 -13   0  15       42.12       42.73     33.41 o 
 -11   0  15     1285.24     1200.08     58.18 o 
  -9   0  15      566.81      560.30     34.57 o 
  -7   0  15      588.68      551.62     32.81 o 
  -5   0  15       22.15       -2.59     22.43 o 
  -3   0  15     1123.79     1233.06     45.47 o 
  -1   0  15     2670.24     2641.90     69.93 o 
   1   0  15     4747.47     5126.33    144.77 o 
   3   0  15     1494.45     1356.26     97.19 o 
   5   0  15       79.03       71.85     66.59 o 
   7   0  15     1070.32     1009.96     96.99 o 
   9   0  15        6.80      -30.14     68.23 o 
  11   0  15      280.13      417.50     98.17 o 
 -17   1  15       45.43       56.62     85.34 o 
 -16   1  15       33.65       64.56     29.15 o 
 -15   1  15      159.20      179.66     44.35 o 
 -14   1  15        4.77        1.32     33.52 o 
 -13   1  15      121.26       67.85     24.67 o 
 -12   1  15       44.34       50.60     21.48 o 
 -11   1  15       38.35       61.27     20.95 o 
 -10   1  15        0.89      -19.31     19.31 o 
  -9   1  15      238.53      245.70     22.16 o 
  -8   1  15      245.59      240.78     24.24 o 
  -7   1  15      144.82      159.13     18.38 o 
  -6   1  15      892.24      916.92     27.87 o 
  -5   1  15      209.86      205.37     19.26 o 
  -4   1  15      220.80      206.69     18.40 o 
  -3   1  15      964.91      909.14     36.39 o 
  -2   1  15      428.02      395.94     27.32 o 
  -1   1  15     1698.34     1689.16     50.29 o 
   0   1  15      567.39      607.74     32.32 o 
   1   1  15     1066.43     1051.11     43.95 o 
   2   1  15     1662.17     1612.51     82.50 o 
   3   1  15      565.00      570.34     46.66 o 
   4   1  15      111.62      104.83     30.52 o 
   5   1  15       13.68      -17.22     50.39 o 
   6   1  15      378.76      334.62     40.49 o 
   7   1  15       43.12       36.84     36.37 o 
   8   1  15      170.78      116.42     48.53 o 
   9   1  15      191.82      123.52     52.60 o 
  10   1  15       69.80       10.45     51.94 o 
  11   1  15       37.70       -4.70     60.25 o 
  12   1  15       30.41       70.21     96.79 o 
 -16   2  15       57.05       59.96     32.13 o 
 -15   2  15        1.37       31.13     28.37 o 
 -14   2  15      164.93      192.96     26.64 o 
 -13   2  15      313.60      351.82     35.10 o 
 -12   2  15      109.59      118.97     24.79 o 
 -11   2  15        2.27       11.83     22.00 o 
 -10   2  15      255.65      226.41     24.11 o 
  -9   2  15        9.75       28.19     20.02 o 
  -8   2  15      310.78      319.96     28.10 o 
  -7   2  15      754.91      739.30     34.78 o 
  -6   2  15      727.69      691.44     52.53 o 
  -5   2  15      711.68      648.99     40.81 o 
  -4   2  15     2632.77     2525.74    138.28 o 
  -3   2  15      508.19      399.10     30.03 o 
  -2   2  15      147.23      148.71     24.78 o 
  -1   2  15      282.13      230.91     28.24 o 
   0   2  15      131.04      124.60     25.97 o 
   1   2  15      574.40      518.37     34.48 o 
   2   2  15      693.25      713.18     38.00 o 
   3   2  15      686.99      643.08     37.60 o 
   4   2  15     1557.44     1595.84     61.32 o 
   5   2  15     1317.20     1227.65     49.53 o 
   6   2  15      318.78      359.61     34.37 o 
   7   2  15       39.83       17.98     37.46 o 
   8   2  15       27.40       24.73     44.99 o 
   9   2  15       40.58       46.12     46.57 o 
  10   2  15        7.09      -21.22     49.86 o 
  11   2  15        0.94      -51.29     51.29 o 
 -15   3  15      118.88      101.74     50.13 o 
 -14   3  15       19.37       15.42     31.24 o 
 -13   3  15       18.52        6.09     29.72 o 
 -12   3  15      120.35       65.01     50.50 o 
 -11   3  15      112.04      138.56     31.48 o 
 -10   3  15       46.97       37.07     41.83 o 
  -9   3  15       22.40       25.02     33.20 o 
  -8   3  15       30.68       61.58     34.21 o 
  -7   3  15      783.55      757.99     49.69 o 
  -6   3  15      279.88      321.44     38.62 o 
  -5   3  15      536.90      617.31     43.63 o 
  -4   3  15       17.40       50.89     32.82 o 
  -3   3  15     1478.37     1451.31     61.21 o 
  -2   3  15      740.78      834.97     40.71 o 
  -1   3  15      914.30      938.39     42.36 o 
   0   3  15       60.72       57.10     28.20 o 
   1   3  15     1506.77     1468.50     56.20 o 
   2   3  15      522.76      547.33     38.85 o 
   3   3  15      842.82      852.08     44.20 o 
   4   3  15        1.49      -15.25     28.16 o 
   5   3  15      229.94      241.23     34.94 o 
   6   3  15      302.45      283.57     37.30 o 
   7   3  15      230.89      195.37     37.01 o 
   8   3  15        3.39      -39.37     39.37 o 
   9   3  15       85.59       42.87     56.88 o 
  10   3  15        0.42      -24.35     61.00 o 
 -14   4  15       93.55       70.27     64.75 o 
 -13   4  15      163.77      166.42     65.10 o 
 -12   4  15       41.63       25.36     42.08 o 
 -11   4  15      115.80      216.97     55.47 o 
 -10   4  15      257.67      253.64     43.52 o 
  -9   4  15        8.74       16.46     36.07 o 
  -8   4  15       73.86      101.44     36.39 o 
  -7   4  15       28.77       57.40     35.77 o 
  -6   4  15        0.70      -18.90     35.18 o 
  -5   4  15      727.98      764.45     52.98 o 
  -4   4  15        3.80      -14.27     35.83 o 
  -3   4  15      600.01      655.24     49.37 o 
  -2   4  15      769.49      739.64     51.97 o 
  -1   4  15        1.69       28.77     36.66 o 
   0   4  15        4.11       21.10     36.32 o 
   1   4  15       10.64       18.78     30.90 o 
   2   4  15       91.41       83.80     31.84 o 
   3   4  15      372.63      423.56     40.73 o 
   4   4  15       14.22       61.23     33.95 o 
   5   4  15      552.60      566.49     45.12 o 
   6   4  15       64.21       71.84     42.12 o 
   7   4  15       81.61      169.37     53.80 o 
   8   4  15       14.71      -27.31     45.03 o 
   9   4  15        0.64      -13.75     76.79 o 
 -10   5  15       22.34       36.42     53.11 o 
  -9   5  15        2.80      -40.95     41.23 o 
  -8   5  15      437.71      480.15     59.82 o 
  -7   5  15        0.30      -15.91     40.02 o 
  -6   5  15       51.51      121.41     50.54 o 
  -5   5  15       79.11       79.16     44.42 o 
  -4   5  15       28.56       -9.25     67.56 o 
  -3   5  15        6.98       62.90     41.80 o 
  -2   5  15        4.66        4.34     39.00 o 
  -1   5  15       73.17       49.78     39.65 o 
   0   5  15     1210.28     1342.38    193.25 o 
   1   5  15        0.02       35.24     41.26 o 
   2   5  15      129.94      119.37     49.10 o 
   3   5  15        3.30        7.67     40.34 o 
   4   5  15        9.02       -7.47     51.95 o 
   5   5  15       46.74       64.39     46.82 o 
   6   5  15        2.98      -11.57     58.60 o 
  -5   6  15       53.76       99.88     73.70 o 
  -4   6  15       48.75       67.24    104.88 o 
  -3   6  15       61.82      111.06     59.02 o 
  -2   6  15        6.92        4.73    145.45 o 
  -1   6  15        5.09      -76.85     76.85 o 
 -16   0  16       27.33      -15.17     46.65 o 
 -14   0  16      141.66      162.63     39.79 o 
 -12   0  16       49.48       42.50     33.41 o 
 -10   0  16     2072.55     1933.63     75.79 o 
  -8   0  16      846.47      866.50     72.22 o 
  -6   0  16     6932.53     7259.94    155.24 o 
  -4   0  16      541.79      543.70     36.94 o 
  -2   0  16       53.69       83.51     25.09 o 
   0   0  16       19.12       14.95     29.59 o 
   2   0  16     2947.78     2932.88    150.09 o 
   4   0  16     1988.19     1933.13    125.41 o 
   6   0  16       17.38      -64.15     64.15 o 
   8   0  16      201.24      215.56     85.01 o 
  10   0  16       38.11       83.04     78.76 o 
  12   0  16       78.98      104.09     88.04 o 
 -17   1  16        6.23       10.46     57.84 o 
 -16   1  16      134.25      133.91     30.91 o 
 -15   1  16      104.42      124.45     28.39 o 
 -14   1  16      117.99      134.14     28.84 o 
 -13   1  16       36.55       24.07     25.27 o 
 -12   1  16      107.46      101.28     26.03 o 
 -11   1  16      201.23      199.94     26.73 o 
 -10   1  16      327.07      343.01     25.31 o 
  -9   1  16      207.81      192.56     22.00 o 
  -8   1  16     1119.65     1147.32     35.69 o 
  -7   1  16       93.98       85.38     19.04 o 
  -6   1  16      288.80      313.84     26.22 o 
  -5   1  16      414.26      452.67     33.21 o 
  -4   1  16     1380.45     1413.78     46.09 o 
  -3   1  16      726.94      745.87     35.84 o 
  -2   1  16       99.26      125.23     25.57 o 
  -1   1  16     2867.57     2843.68     69.38 o 
   0   1  16      434.29      499.50     31.76 o 
   1   1  16     1047.07     1012.80     40.15 o 
   2   1  16     1717.45     1756.40    119.45 o 
   3   1  16      204.33      262.65     35.26 o 
   4   1  16      506.82      504.85     40.02 o 
   5   1  16       25.79       36.84     31.75 o 
   6   1  16      380.71      350.76     42.92 o 
   7   1  16      444.73      422.53     72.74 o 
   8   1  16        4.36       -0.74     52.46 o 
   9   1  16       37.58       66.78     52.61 o 
  10   1  16      111.83       32.78     53.66 o 
  11   1  16       16.66        7.10     86.95 o 
 -16   2  16        7.09      -28.49     39.00 o 
 -15   2  16       15.90        7.95     29.57 o 
 -14   2  16       49.68       47.59     25.95 o 
 -13   2  16      104.56      188.38     26.73 o 
 -12   2  16      508.56      512.31     31.30 o 
 -11   2  16      457.95      415.30     34.75 o 
 -10   2  16       10.23       44.75     25.86 o 
  -9   2  16       22.05       16.12     25.89 o 
  -8   2  16      235.43      222.11     28.19 o 
  -7   2  16       12.54        4.82     30.00 o 
  -6   2  16      514.72      546.59     40.37 o 
  -5   2  16      563.15      549.92     41.43 o 
  -4   2  16     1215.75     1117.60    106.49 o 
  -3   2  16     2435.89     2374.76    155.57 o 
  -2   2  16      242.28      206.57     27.68 o 
  -1   2  16       21.65        0.93     26.43 o 
   0   2  16      761.38      773.94     45.43 o 
   1   2  16      554.34      599.50     37.08 o 
   2   2  16      270.10      271.87     32.12 o 
   3   2  16      179.69      226.19     32.33 o 
   4   2  16      193.86      183.12     32.43 o 
   5   2  16       37.60       72.09     36.64 o 
   6   2  16      260.74      268.21     40.95 o 
   7   2  16        9.89       54.57     65.93 o 
   8   2  16       92.14       83.16     55.20 o 
   9   2  16      411.93      386.98     49.31 o 
  10   2  16        1.34      -41.61     52.99 o 
 -15   3  16        5.10       45.81     47.67 o 
 -14   3  16       66.13      102.89     34.31 o 
 -13   3  16       17.15       45.55     36.37 o 
 -12   3  16        3.01      -19.29     29.25 o 
 -11   3  16      382.99      352.29     35.08 o 
 -10   3  16      410.82      379.51     43.74 o 
  -9   3  16       28.00        0.68     33.74 o 
  -8   3  16       10.38        5.70     42.25 o 
  -7   3  16       66.81        8.53     34.55 o 
  -6   3  16      107.47       83.35     34.58 o 
  -5   3  16     1008.50      978.95     52.78 o 
  -4   3  16       17.23       -1.67     31.44 o 
  -3   3  16      271.16      345.83     49.15 o 
  -2   3  16      900.97      924.32     43.43 o 
  -1   3  16      827.88      866.50     43.15 o 
   0   3  16      595.15      652.33     40.61 o 
   1   3  16        0.89        3.18     28.93 o 
   2   3  16      311.17      335.34     35.09 o 
   3   3  16       14.07       87.95     30.71 o 
   4   3  16        0.23       62.99     32.20 o 
   5   3  16        0.32      -32.27     44.41 o 
   6   3  16      188.04      165.18     35.33 o 
   7   3  16      282.27      268.68     42.61 o 
   8   3  16      170.30      176.23     56.40 o 
   9   3  16       10.65      -56.76     56.76 o 
  10   3  16        1.93      -72.97     72.97 o 
 -13   4  16        1.39       98.57     73.43 o 
 -12   4  16      103.32      160.42     46.78 o 
 -11   4  16        0.22      -42.85     61.00 o 
 -10   4  16       41.65       56.73     39.50 o 
  -9   4  16      278.63      324.81     49.02 o 
  -8   4  16      153.42      117.69     61.95 o 
  -7   4  16      150.34      108.45     39.58 o 
  -6   4  16      182.41      230.92     42.57 o 
  -5   4  16      174.31      183.46     48.58 o 
  -4   4  16      452.32      390.20     59.77 o 
  -3   4  16       89.86       95.22     37.61 o 
  -2   4  16      234.38      184.48     40.60 o 
  -1   4  16      381.16      331.53     44.09 o 
   0   4  16       58.28       44.95     37.05 o 
   1   4  16       12.72       -5.16     31.27 o 
   2   4  16      252.44      251.00     36.90 o 
   3   4  16      320.94      443.81     61.55 o 
   4   4  16      364.91      388.37     42.71 o 
   5   4  16        6.40      -11.84     36.48 o 
   6   4  16      104.22      175.81     46.84 o 
   7   4  16      124.75      169.73     48.94 o 
   8   4  16        3.62       94.60     57.23 o 
  -9   5  16       72.59      111.91     45.29 o 
  -8   5  16        7.20       28.01     42.16 o 
  -7   5  16      335.33      435.01     51.49 o 
  -6   5  16        2.02      -11.84     42.37 o 
  -5   5  16      124.92      108.53     87.76 o 
  -4   5  16        4.24      -38.81     38.81 o 
  -3   5  16       26.93       28.27     40.22 o 
  -2   5  16        2.29      -15.81     43.42 o 
  -1   5  16      203.42      288.32     48.01 o 
   0   5  16        8.43        9.52     41.06 o 
   1   5  16      535.49      527.78     53.96 o 
   2   5  16       11.82       49.17     46.23 o 
   3   5  16        5.62      -18.17     50.63 o 
   4   5  16       11.99       41.37     45.32 o 
   5   5  16      111.32      380.18     68.12 o 
  -3   6  16        1.84      -67.97     77.51 o 
  -2   6  16       24.29      -77.05     77.05 o 
 -15   0  17       75.81      140.06     42.87 o 
 -13   0  17      358.12      377.38     45.05 o 
 -11   0  17      286.32      293.31     39.96 o 
  -9   0  17      126.60       89.26     28.44 o 
  -7   0  17     3903.08     4000.40    155.89 o 
  -5   0  17     8852.31     9437.47    196.98 o 
  -3   0  17      738.50      729.63     61.92 o 
  -1   0  17     1292.21     1346.46     93.70 o 
   1   0  17        5.79       -6.91     48.63 o 
   3   0  17     2320.95     2310.55    137.26 o 
   5   0  17      533.95      438.49     79.55 o 
   7   0  17      214.83      231.35     75.21 o 
   9   0  17       16.74       10.13     76.66 o 
  11   0  17       32.49      148.25     93.30 o 
 -16   1  17        0.12       28.50     31.30 o 
 -15   1  17      160.29      141.33     30.49 o 
 -14   1  17       18.26       60.85     26.87 o 
 -13   1  17      168.11      149.42     28.40 o 
 -12   1  17        2.36      -24.32     24.32 o 
 -11   1  17      157.97      169.65     41.48 o 
 -10   1  17      111.51       88.40     23.07 o 
  -9   1  17       57.08       49.25     23.74 o 
  -8   1  17        5.15       -1.79     20.68 o 
  -7   1  17     2057.09     2103.36     45.78 o 
  -6   1  17       39.02       71.14     23.10 o 
  -5   1  17      224.02      226.21     28.12 o 
  -4   1  17      100.18      144.72     34.53 o 
  -3   1  17     2477.00     2503.20     73.84 o 
  -2   1  17      912.47      911.29     39.39 o 
  -1   1  17        0.18       41.63     25.11 o 
   0   1  17     1712.44     1701.44     74.00 o 
   1   1  17     1034.05     1052.62     50.66 o 
   2   1  17       82.85       80.28     31.60 o 
   3   1  17     1353.48     1303.73     56.10 o 
   4   1  17       30.43        6.09     32.00 o 
   5   1  17     1479.01     1504.91     91.46 o 
   6   1  17      356.87      340.57     55.01 o 
   7   1  17      145.90       87.21     53.11 o 
   8   1  17      323.35      316.71     58.10 o 
   9   1  17        1.54      -24.75     51.96 o 
  10   1  17        7.18       -3.70     55.40 o 
  11   1  17       32.32     -129.48    148.08 o 
 -16   2  17       15.93       55.63     40.61 o 
 -15   2  17        2.47       47.17     29.93 o 
 -14   2  17       14.05       76.04     38.89 o 
 -13   2  17       86.98      126.61     30.42 o 
 -12   2  17      365.07      356.94     34.65 o 
 -11   2  17      211.03      266.75     32.45 o 
 -10   2  17      307.11      301.63     32.54 o 
  -9   2  17       77.92       74.86     27.04 o 
  -8   2  17      774.28      768.50     46.34 o 
  -7   2  17       83.55       83.00     43.25 o 
  -6   2  17      534.99      499.78     41.29 o 
  -5   2  17       27.56       21.70     45.10 o 
  -4   2  17      329.11      304.10     51.01 o 
  -3   2  17      348.77      300.74     30.79 o 
  -2   2  17      894.94      855.68     70.58 o 
  -1   2  17      541.30      515.41     35.33 o 
   0   2  17     1168.21     1205.56     78.26 o 
   1   2  17      329.35      311.97     32.84 o 
   2   2  17     1424.39     1444.19     52.40 o 
   3   2  17      148.51      160.52     31.22 o 
   4   2  17       22.94      -10.66     45.98 o 
   5   2  17      179.50      193.67     38.66 o 
   6   2  17      176.37      151.98     39.09 o 
   7   2  17       46.28       45.96     39.80 o 
   8   2  17       88.74       97.88     43.22 o 
   9   2  17        0.88      -51.47     51.47 o 
  10   2  17      132.05      217.66     92.71 o 
 -15   3  17       16.33       32.91     46.26 o 
 -14   3  17        0.05      -25.83     37.42 o 
 -13   3  17        3.86        7.76     31.84 o 
 -12   3  17       19.51       42.38     38.93 o 
 -11   3  17        6.83       20.13     38.79 o 
 -10   3  17      289.44      310.67     48.63 o 
  -9   3  17      437.37      446.38     45.27 o 
  -8   3  17        0.81      -13.67     34.90 o 
  -7   3  17      124.78      103.93     36.71 o 
  -6   3  17       46.73       84.95     35.47 o 
  -5   3  17       11.82      -24.75     35.10 o 
  -4   3  17       20.62        7.72     34.82 o 
  -3   3  17       14.37       24.03     33.42 o 
  -2   3  17      123.10      191.42     42.21 o 
  -1   3  17      696.83      690.55     41.24 o 
   0   3  17      414.90      497.70     39.08 o 
   1   3  17      622.26      618.29     41.83 o 
   2   3  17       79.87       97.17     43.86 o 
   3   3  17       29.44       50.17     31.30 o 
   4   3  17       11.30       53.21     33.12 o 
   5   3  17       76.94      140.17     36.21 o 
   6   3  17        1.78       49.53     35.17 o 
   7   3  17      125.00      114.64     44.63 o 
   8   3  17       40.43      110.26     58.73 o 
   9   3  17      113.89      -40.60     88.37 o 
 -12   4  17        0.50       68.78     64.06 o 
 -11   4  17        5.93       58.95     41.46 o 
 -10   4  17        0.20       20.73     39.85 o 
  -9   4  17        0.23      -17.86     37.06 o 
  -8   4  17      164.29      161.08     49.17 o 
  -7   4  17      401.35      389.81     67.87 o 
  -6   4  17      122.33       99.29     40.32 o 
  -5   4  17      205.37      229.74     42.77 o 
  -4   4  17      357.91      427.25     58.53 o 
  -3   4  17      154.95      163.19     40.96 o 
  -2   4  17       25.48       70.44     45.71 o 
  -1   4  17       10.87       27.83     37.72 o 
   0   4  17       76.84       71.99     39.23 o 
   1   4  17      377.89      389.81     40.46 o 
   2   4  17       57.24       21.05     35.28 o 
   3   4  17      199.61      185.49     56.11 o 
   4   4  17      234.27      311.42     40.34 o 
   5   4  17        4.10       -3.73     37.78 o 
   6   4  17       87.34      106.97     47.67 o 
   7   4  17        1.21       76.84     48.88 o 
  -9   5  17        0.59      -45.40     79.75 o 
  -8   5  17       42.69       64.28     46.14 o 
  -7   5  17        5.10       -3.68     43.13 o 
  -6   5  17       32.97       26.93     43.05 o 
  -5   5  17       53.75       52.70     42.86 o 
  -4   5  17      248.36      250.77     57.20 o 
  -3   5  17        9.30       13.02     41.46 o 
  -2   5  17      403.53      532.44     53.37 o 
  -1   5  17       10.68       77.78     48.76 o 
   0   5  17       72.26       94.77     42.58 o 
   1   5  17        0.81      -39.05     39.05 o 
   2   5  17       48.62       -7.05     58.25 o 
   3   5  17        0.81       61.38     53.27 o 
   4   5  17       42.04      125.83     99.29 o 
 -16   0  18       66.81       31.13     41.56 o 
 -14   0  18        4.12       57.30     67.05 o 
 -12   0  18      580.28      557.54     50.95 o 
 -10   0  18       77.97       66.39     94.85 o 
  -8   0  18     1099.43     1155.94     50.67 o 
  -6   0  18       21.14       47.28     37.15 o 
  -4   0  18     2878.08     2823.24     79.28 o 
  -2   0  18      163.02      189.17     53.96 o 
   0   0  18     2041.05     2173.69    126.40 o 
   2   0  18      437.96      566.07     73.10 o 
   4   0  18      626.24      728.47     86.53 o 
   6   0  18      107.85       66.65     68.63 o 
   8   0  18      276.77      217.40     90.54 o 
  10   0  18      159.11      165.16     88.37 o 
 -16   1  18       16.26       36.81     34.79 o 
 -15   1  18       17.85       -9.82     30.48 o 
 -14   1  18      143.85      124.60     29.93 o 
 -13   1  18       49.36       31.50     27.69 o 
 -12   1  18      150.89      165.52     30.01 o 
 -11   1  18       33.51       43.78     24.03 o 
 -10   1  18      594.74      552.19     33.01 o 
  -9   1  18      166.03      213.96     25.17 o 
  -8   1  18      406.09      462.06     38.67 o 
  -7   1  18      312.22      282.46     30.82 o 
  -6   1  18       71.00       54.70     25.96 o 
  -5   1  18      297.32      375.93     54.78 o 
  -4   1  18       52.16       58.73     27.16 o 
  -3   1  18      330.50      290.94     29.50 o 
  -2   1  18     2430.23     2480.34     74.79 o 
  -1   1  18      446.42      534.90     34.51 o 
   0   1  18       19.64       42.78     31.04 o 
   1   1  18      141.01      182.07     33.25 o 
   2   1  18       79.64      101.27     34.15 o 
   3   1  18      353.46      344.14     51.90 o 
   4   1  18      235.98      198.80     58.00 o 
   5   1  18     1058.92     1015.54     71.03 o 
   6   1  18      360.34      331.75     56.95 o 
   7   1  18      358.80      324.25     62.18 o 
   8   1  18       40.55      -58.53     58.53 o 
   9   1  18       38.77       11.48     58.29 o 
  10   1  18       19.70      -32.86    102.84 o 
 -15   2  18       44.20       52.74     38.15 o 
 -14   2  18        0.51       18.78     35.49 o 
 -13   2  18       11.04        1.47     30.12 o 
 -12   2  18      161.07      115.19     31.67 o 
 -11   2  18       54.83       50.07     36.31 o 
 -10   2  18       59.60       48.21     35.38 o 
  -9   2  18        0.20       11.04     34.71 o 
  -8   2  18       52.89       37.16     34.82 o 
  -7   2  18     1477.41     1358.17     59.81 o 
  -6   2  18      846.61      735.36     99.29 o 
  -5   2  18      381.18      431.38     41.53 o 
  -4   2  18       13.70       21.43     27.26 o 
  -3   2  18        1.23       -1.38     25.98 o 
  -2   2  18        1.43       10.58     26.52 o 
  -1   2  18        0.07        2.31     28.05 o 
   0   2  18       87.59       53.64     28.97 o 
   1   2  18     1766.07     1753.28    174.75 o 
   2   2  18      293.36      316.63     35.23 o 
   3   2  18      750.32      849.59    101.70 o 
   4   2  18        0.40       -5.32     30.29 o 
   5   2  18       56.06       45.90     36.25 o 
   6   2  18       65.29       28.94     37.15 o 
   7   2  18       26.24      -28.42     39.72 o 
   8   2  18        7.60      -57.93     57.93 o 
   9   2  18       51.35       93.69     70.60 o 
 -14   3  18        0.87      -67.51     67.51 o 
 -13   3  18        6.85       56.74     41.85 o 
 -12   3  18       21.83      -17.70     40.70 o 
 -11   3  18       29.61       30.75     39.63 o 
 -10   3  18       24.33      -36.72     37.25 o 
  -9   3  18        3.31      -14.58     37.90 o 
  -8   3  18      446.44      428.87     46.25 o 
  -7   3  18       15.73      -18.75     47.55 o 
  -6   3  18       19.43       39.71     36.72 o 
  -5   3  18      878.88      855.30     52.50 o 
  -4   3  18      545.68      595.29     48.39 o 
  -3   3  18       21.26       -9.50     34.27 o 
  -2   3  18      102.59      109.34     37.55 o 
  -1   3  18        0.32       22.23     30.21 o 
   0   3  18      136.60      153.23     32.82 o 
   1   3  18       69.51      115.26     32.48 o 
   2   3  18       24.02       28.41     31.14 o 
   3   3  18       68.67       93.26     33.24 o 
   4   3  18      256.55      233.90     36.85 o 
   5   3  18      151.30      236.64     45.31 o 
   6   3  18       80.66      147.27     44.80 o 
   7   3  18        8.07      -29.81     41.12 o 
   8   3  18       15.73        6.16     83.40 o 
 -12   4  18        9.54      -69.22     69.22 o 
 -11   4  18        0.21       59.44     46.53 o 
 -10   4  18       10.48       39.64     41.14 o 
  -9   4  18       50.71       30.64     43.31 o 
  -8   4  18        5.98       59.19     41.00 o 
  -7   4  18        0.34        1.36     38.18 o 
  -6   4  18      263.23      215.35     42.63 o 
  -5   4  18      144.58       90.53     42.23 o 
  -4   4  18       54.68       97.13     39.74 o 
  -3   4  18      275.07      302.59     53.07 o 
  -2   4  18        2.67       50.79     44.42 o 
  -1   4  18      289.06      247.23     44.14 o 
   0   4  18      216.01      229.56     59.11 o 
   1   4  18      156.08       69.37     39.71 o 
   2   4  18      555.27      566.34     71.03 o 
   3   4  18        8.95       29.45     34.72 o 
   4   4  18       58.64       49.27     37.53 o 
   5   4  18       21.93       78.00     42.11 o 
   6   4  18        9.24      127.82     73.43 o 
  -7   5  18        7.12      -35.15     45.89 o 
  -6   5  18        4.80      -27.44     42.26 o 
  -5   5  18        2.00      -30.97     42.95 o 
  -4   5  18       18.82      -33.55     41.66 o 
  -3   5  18      482.86      511.80     54.30 o 
  -2   5  18        6.27      -39.92     48.58 o 
  -1   5  18      202.81      250.03     77.11 o 
   0   5  18       19.82        3.05     45.21 o 
   1   5  18       17.30       19.22     42.44 o 
   2   5  18        4.54       26.36     50.25 o 
 -15   0  19        1.31       41.72     40.22 o 
 -13   0  19        0.17       -1.73     45.17 o 
 -11   0  19      540.20      605.83     53.67 o 
  -9   0  19     1026.70     1059.69     72.28 o 
  -7   0  19      129.92      139.74     33.80 o 
  -5   0  19      745.04      781.17     77.38 o 
  -3   0  19      355.12      373.81     61.39 o 
  -1   0  19      380.33      389.99     65.21 o 
   1   0  19     2825.55     2867.87    152.13 o 
   3   0  19        2.23      -25.66     61.00 o 
   5   0  19       38.57       51.72     69.42 o 
   7   0  19        0.79      -11.91     71.85 o 
   9   0  19      263.16      395.06     97.25 o 
 -16   1  19       16.05       53.39     41.26 o 
 -15   1  19       20.19       16.74     30.26 o 
 -14   1  19        0.23       29.25     32.45 o 
 -13   1  19      146.23      120.73     30.74 o 
 -12   1  19      143.70      128.42     29.64 o 
 -11   1  19       82.60      118.78     31.68 o 
 -10   1  19       52.80       52.81     29.60 o 
  -9   1  19      557.60      600.98     37.46 o 
  -8   1  19      697.33      711.22     44.93 o 
  -7   1  19      167.40      135.26     34.34 o 
  -6   1  19       24.70       23.23     28.42 o 
  -5   1  19       98.73       43.67     28.17 o 
  -4   1  19     1306.99     1352.11     49.59 o 
  -3   1  19       35.08       27.23     26.06 o 
  -2   1  19      585.57      577.01     41.67 o 
  -1   1  19      941.71      994.74     51.05 o 
   0   1  19        1.49       19.99     31.69 o 
   1   1  19        0.55      -28.51     53.99 o 
   2   1  19      243.45      173.92     60.77 o 
   3   1  19      543.81      529.35     56.23 o 
   4   1  19     1012.08      915.57     67.45 o 
   5   1  19      201.29      251.98     53.28 o 
   6   1  19      504.24      537.32    135.81 o 
   7   1  19        3.57      -10.87     51.79 o 
   8   1  19        1.99      -56.86     56.86 o 
   9   1  19        6.61       -0.22     59.34 o 
 -15   2  19       39.07       41.59     60.93 o 
 -14   2  19      144.07      187.61     40.86 o 
 -13   2  19       89.57       52.08     44.59 o 
 -12   2  19       49.46       30.54     50.28 o 
 -11   2  19       97.30       78.68     36.65 o 
 -10   2  19       20.62       27.72     36.07 o 
  -9   2  19       83.34      109.41     37.23 o 
  -8   2  19       15.25        1.93     34.26 o 
  -7   2  19       48.79       81.88     36.58 o 
  -6   2  19      679.74      770.75     50.83 o 
  -5   2  19      736.23      708.23     48.24 o 
  -4   2  19       20.90       -9.99     28.83 o 
  -3   2  19      180.85      200.15     34.44 o 
  -2   2  19      130.28      109.37     29.48 o 
  -1   2  19      205.06      180.25     33.23 o 
   0   2  19      179.75      171.25     32.01 o 
   1   2  19        2.34      -27.64     34.42 o 
   2   2  19      419.40      474.56     46.05 o 
   3   2  19      452.80      391.78     44.04 o 
   4   2  19      331.82      420.32     69.56 o 
   5   2  19       40.48       67.03     39.27 o 
   6   2  19       42.57       33.85     49.61 o 
   7   2  19       66.30      119.65     55.46 o 
   8   2  19      112.50      158.68     65.47 o 
   9   2  19        4.76        2.76     82.25 o 
 -14   3  19       17.32       25.60     69.55 o 
 -13   3  19       37.81       90.98     44.05 o 
 -12   3  19      160.87      184.18     46.12 o 
 -11   3  19      257.20      228.44     47.37 o 
 -10   3  19      140.73      142.78     43.38 o 
  -9   3  19       46.77      108.28     41.98 o 
  -8   3  19      109.67      176.61     49.63 o 
  -7   3  19      176.53      174.48     46.36 o 
  -6   3  19        6.27       51.79     36.07 o 
  -5   3  19      123.95      123.95     67.65 o 
  -4   3  19      543.85      583.88     48.62 o 
  -3   3  19     1285.51     1344.81     78.40 o 
  -2   3  19        1.68      -16.53     35.80 o 
  -1   3  19      131.48      101.37     33.47 o 
   0   3  19       52.70      106.61     33.34 o 
   1   3  19       16.20       30.08     32.77 o 
   2   3  19       26.60       35.10     32.53 o 
   3   3  19        1.65       30.42     34.26 o 
   4   3  19      107.02       52.90     70.41 o 
   5   3  19      439.59      592.92     59.07 o 
   6   3  19       58.32       76.04     43.59 o 
   7   3  19       10.54       36.07     47.22 o 
 -11   4  19        4.47      -44.14     46.44 o 
 -10   4  19        2.82      -62.95     65.15 o 
  -9   4  19       71.95      126.92     42.99 o 
  -8   4  19      222.77      225.90     44.04 o 
  -7   4  19       78.10      192.36     89.48 o 
  -6   4  19        9.59       75.43     40.40 o 
  -5   4  19      148.32      160.87     43.57 o 
  -4   4  19        5.86       26.95     38.35 o 
  -3   4  19        0.04      -45.49     45.49 o 
  -2   4  19       49.37       51.35     41.86 o 
  -1   4  19      299.85      297.71     77.91 o 
   0   4  19      197.73       70.30     46.43 o 
   1   4  19      377.65      387.39     65.62 o 
   2   4  19      244.44      267.26     40.10 o 
   3   4  19      149.69      164.47     39.40 o 
   4   4  19        0.28      -34.30     38.76 o 
   5   4  19        2.25      -20.63     42.24 o 
  -6   5  19       57.33       88.37     47.08 o 
  -5   5  19        1.00       24.86     42.77 o 
  -4   5  19       31.75        8.06     47.19 o 
  -3   5  19        1.98        1.65     46.31 o 
  -2   5  19       97.73       -3.47     44.69 o 
  -1   5  19        4.71       -1.84     42.70 o 
   0   5  19       24.64      -24.78     42.09 o 
   1   5  19        6.87      -27.51     56.04 o 
 -14   0  20        1.59        8.74     42.91 o 
 -12   0  20       17.94       -4.41     42.14 o 
 -10   0  20       61.49       35.92     42.44 o 
  -8   0  20      109.33      174.97     36.54 o 
  -6   0  20      225.23      256.88     64.55 o 
  -4   0  20      423.93      460.14     66.33 o 
  -2   0  20      116.39       58.76     52.71 o 
   0   0  20      477.76      410.98     67.12 o 
   2   0  20     1280.23     1458.58    111.93 o 
   4   0  20       36.16       38.36     65.93 o 
   6   0  20       84.79      153.18     77.12 o 
   8   0  20      102.82      130.48     83.70 o 
 -15   1  20       10.85      -37.26     37.26 o 
 -14   1  20      122.10      135.68     40.13 o 
 -13   1  20       33.18      101.04     38.20 o 
 -12   1  20       32.08       14.69     43.54 o 
 -11   1  20       91.31       80.95     37.94 o 
 -10   1  20       28.49      -30.21     30.21 o 
  -9   1  20        0.27        0.68     39.88 o 
  -8   1  20      504.21      564.52     45.55 o 
  -7   1  20       69.72       40.25     34.35 o 
  -6   1  20      171.46      256.33     34.12 o 
  -5   1  20      767.61      874.66     50.72 o 
  -4   1  20      719.47      729.33     39.76 o 
  -3   1  20     1359.16     1455.87     60.94 o 
  -2   1  20       14.82       -2.22     50.20 o 
  -1   1  20      241.69      271.52     49.58 o 
   0   1  20      138.79      144.08     45.04 o 
   1   1  20       53.67       59.07     41.28 o 
   2   1  20      154.37      172.71     46.98 o 
   3   1  20       64.44       77.52     46.85 o 
   4   1  20      118.91      108.94     50.54 o 
   5   1  20       13.75      -52.54     52.54 o 
   6   1  20       59.35      -31.74     50.03 o 
   7   1  20        2.77      -52.36     52.36 o 
   8   1  20        0.24      -29.78     54.03 o 
   9   1  20       17.02       76.46     90.54 o 
 -14   2  20       29.86       59.25     38.25 o 
 -13   2  20       55.35       17.17     55.48 o 
 -12   2  20       92.77      163.55     43.31 o 
 -11   2  20       88.43      114.36     40.74 o 
 -10   2  20       37.34      117.54     40.96 o 
  -9   2  20      324.99      376.04     74.55 o 
  -8   2  20        1.55      -31.19     35.54 o 
  -7   2  20      328.01      372.07     43.30 o 
  -6   2  20       93.10       41.03     34.96 o 
  -5   2  20      563.95      549.77     45.95 o 
  -4   2  20       61.22       94.51     37.01 o 
  -3   2  20      100.77       15.99     30.17 o 
  -2   2  20      149.84      111.63     32.26 o 
  -1   2  20      673.41      773.49     44.88 o 
   0   2  20      255.22      305.37     47.66 o 
   1   2  20      635.04      647.60     50.62 o 
   2   2  20        1.69       34.88     38.03 o 
   3   2  20      428.63      419.33     84.12 o 
   4   2  20       46.40       39.08     48.69 o 
   5   2  20       34.47      -27.01     50.20 o 
   6   2  20        6.25      -56.04     56.04 o 
   7   2  20       60.41      122.60     79.22 o 
   8   2  20       40.18      -44.48     84.03 o 
 -13   3  20       14.67       70.60     85.21 o 
 -12   3  20      179.41      156.95     44.79 o 
 -11   3  20       17.35       -2.88     41.05 o 
 -10   3  20      306.68      191.62     47.14 o 
  -9   3  20       31.64       38.15     39.03 o 
  -8   3  20       25.84      -13.68     50.73 o 
  -7   3  20        0.17       10.61     60.25 o 
  -6   3  20       29.00       11.40     37.80 o 
  -5   3  20        4.88      -15.97     47.95 o 
  -4   3  20      315.95      301.20     42.87 o 
  -3   3  20      187.10      243.15     47.71 o 
  -2   3  20     1003.57      876.43     69.08 o 
  -1   3  20        0.86      -32.21     32.21 o 
   0   3  20       36.37       52.81     34.36 o 
   1   3  20      168.66      183.78     35.68 o 
   2   3  20      133.99      190.00     42.79 o 
   3   3  20        2.70       39.31     42.81 o 
   4   3  20      204.49      252.29     49.03 o 
   5   3  20        4.27        9.31     44.00 o 
   6   3  20      179.07      259.20     52.69 o 
 -10   4  20       34.09       -2.01     43.62 o 
  -9   4  20        8.11       14.50     43.57 o 
  -8   4  20      101.90       83.79     42.19 o 
  -7   4  20      269.96      244.45     51.63 o 
  -6   4  20        5.14      -11.54     40.75 o 
  -5   4  20       16.65      -26.59     39.31 o 
  -4   4  20        8.34      -41.48     41.48 o 
  -3   4  20       29.42       26.86     44.16 o 
  -2   4  20      111.71      155.67     46.01 o 
  -1   4  20       65.98      -22.51     39.06 o 
   0   4  20      363.04      402.83     55.91 o 
   1   4  20      223.17      253.06     47.62 o 
   2   4  20       47.61       59.81     37.53 o 
   3   4  20       32.67       78.20     47.05 o 
   4   4  20        1.51       52.56     38.64 o 
  -2   5  20        8.51       41.72     78.10 o 
  -1   5  20       76.81       63.04     89.62 o 
 -15   0  21       28.10       56.76     45.79 o 
 -13   0  21       17.15       28.23     45.73 o 
 -11   0  21      539.18      711.50     70.70 o 
  -9   0  21       18.31        2.37     63.30 o 
  -7   0  21      239.93      334.46     69.68 o 
  -5   0  21      724.15      688.59     78.24 o 
  -3   0  21      965.91      996.27     93.17 o 
  -1   0  21      531.23      656.48     79.95 o 
   1   0  21       60.61      106.86     66.33 o 
   3   0  21      532.33      604.96     83.24 o 
   5   0  21       72.12      118.11     72.64 o 
 -15   1  21        2.34       28.67     48.55 o 
 -14   1  21       11.25       99.83     41.56 o 
 -13   1  21      184.03      212.91     42.76 o 
 -12   1  21        9.24       37.32     37.77 o 
 -11   1  21        2.56      -37.53     42.29 o 
 -10   1  21      148.28      121.07     39.65 o 
  -9   1  21       38.76       13.49     35.26 o 
  -8   1  21       21.95       35.37     46.26 o 
  -7   1  21       12.79      -30.50     35.46 o 
  -6   1  21      368.40      383.66     35.95 o 
  -5   1  21     2137.12     2239.57     66.84 o 
  -4   1  21      338.81      291.82     37.87 o 
  -3   1  21      850.82      945.36     63.55 o 
  -2   1  21      407.66      428.07     50.74 o 
  -1   1  21      175.87      210.32     62.05 o 
   0   1  21        4.75        2.72     41.50 o 
   1   1  21       72.93      166.66    106.56 o 
   2   1  21      440.96      532.59     58.27 o 
   3   1  21      133.95      115.10     48.73 o 
   4   1  21       98.30      169.13     67.41 o 
   5   1  21      577.33      605.01     66.25 o 
   6   1  21        0.77      -52.69     52.69 o 
   7   1  21        8.78      -27.48     57.07 o 
 -14   2  21        0.02      -62.64     62.64 o 
 -13   2  21       19.97       36.89     58.07 o 
 -12   2  21       26.55       62.04     43.69 o 
 -11   2  21       68.34       72.91     39.35 o 
 -10   2  21       89.32       67.80     39.96 o 
  -9   2  21      153.58      105.55     41.13 o 
  -8   2  21      354.34      393.64    103.41 o 
  -7   2  21       28.57       79.97     38.01 o 
  -6   2  21       26.19       -9.30     49.34 o 
  -5   2  21       56.09       57.92     36.73 o 
  -4   2  21        1.14       30.46     38.47 o 
  -3   2  21      238.70      211.75     34.94 o 
  -2   2  21      145.32      135.94     51.60 o 
  -1   2  21       15.49       68.48     37.61 o 
   0   2  21      583.06      627.10     49.97 o 
   1   2  21      150.30      103.45     42.50 o 
   2   2  21      209.79      257.37     54.19 o 
   3   2  21       62.18        9.33     77.48 o 
   4   2  21       51.84        9.19     52.74 o 
   5   2  21       35.17       63.80     54.13 o 
   6   2  21       16.52      -19.54     68.96 o 
   7   2  21        4.01      -69.75     69.75 o 
 -12   3  21        6.12      -68.57     74.89 o 
 -11   3  21       29.07       44.31     46.69 o 
 -10   3  21      141.63      130.37     43.83 o 
  -9   3  21       25.63       73.17     43.72 o 
  -8   3  21       26.48       61.12     39.68 o 
  -7   3  21      296.00      223.42     43.93 o 
  -6   3  21      131.98      142.01     50.56 o 
  -5   3  21      118.81      118.10     40.02 o 
  -4   3  21       10.16      -35.63     37.84 o 
  -3   3  21      326.30      332.26     44.90 o 
  -2   3  21       53.16       47.18     41.03 o 
  -1   3  21      179.87      133.94     68.47 o 
   0   3  21        0.01       42.60     35.36 o 
   1   3  21      185.05      190.59     44.35 o 
   2   3  21      252.54      217.75     62.64 o 
   3   3  21      190.36      188.35     77.34 o 
   4   3  21       10.54       65.07     91.18 o 
   5   3  21       42.40       69.42     48.33 o 
  -9   4  21       48.39       71.53     44.38 o 
  -8   4  21        2.99       61.56     42.32 o 
  -7   4  21       34.22      107.13     44.25 o 
  -6   4  21      333.71      338.27     65.31 o 
  -5   4  21       30.32       60.20     57.23 o 
  -4   4  21       21.94      -36.03     41.12 o 
  -3   4  21      112.57      175.06     45.53 o 
  -2   4  21       56.19       36.54     42.87 o 
  -1   4  21      209.29      162.13     47.16 o 
   0   4  21       13.12       97.02     46.29 o 
   1   4  21       54.38       63.68     43.53 o 
   2   4  21       41.60       62.53     40.46 o 
   3   4  21        0.94       30.29     51.48 o 
 -14   0  22       65.69       59.48     51.60 o 
 -12   0  22        0.39       71.72     47.35 o 
 -10   0  22      715.01      894.68     96.92 o 
  -8   0  22       69.62      -17.83     60.40 o 
  -6   0  22      160.06      116.86     60.86 o 
  -4   0  22        7.73      -47.31     47.31 o 
  -2   0  22     1492.76     1706.38    116.79 o 
   0   0  22      520.76      600.42     81.85 o 
   2   0  22      126.73      110.15     64.09 o 
   4   0  22      105.57       89.88     74.81 o 
   6   0  22     1155.54     1098.00    115.74 o 
 -14   1  22        7.21       40.64     42.30 o 
 -13   1  22        3.07      -10.57     48.28 o 
 -12   1  22      195.65      177.68     51.63 o 
 -11   1  22       30.18       84.66     50.71 o 
 -10   1  22        0.89        6.42     38.23 o 
  -9   1  22       27.36      -39.98     39.98 o 
  -8   1  22      133.33       78.21     68.42 o 
  -7   1  22      132.33      162.93     41.95 o 
  -6   1  22       49.71       15.44     46.48 o 
  -5   1  22      134.09      113.89     50.99 o 
  -4   1  22       97.88      149.96     75.67 o 
  -3   1  22        3.79        1.34     43.33 o 
  -2   1  22      158.83      141.47     42.68 o 
  -1   1  22        5.71       23.76     41.58 o 
   0   1  22      300.87      344.19     53.72 o 
   1   1  22      171.20      140.78     50.70 o 
   2   1  22       37.54        8.53     56.49 o 
   3   1  22      323.43      439.67     60.31 o 
   4   1  22       59.31       11.98     51.70 o 
   5   1  22        2.88      -10.37     51.92 o 
   6   1  22      154.20      162.38     60.38 o 
 -13   2  22        3.80      -27.35     47.87 o 
 -12   2  22        0.28      -36.19     42.56 o 
 -11   2  22        0.05      -48.70     48.70 o 
 -10   2  22       94.67      105.47     68.80 o 
  -9   2  22      187.51      236.09     43.63 o 
  -8   2  22      181.50      165.13     57.92 o 
  -7   2  22      192.72      223.91     43.31 o 
  -6   2  22      133.44       79.05     40.15 o 
  -5   2  22        4.04       15.36     37.12 o 
  -4   2  22       21.85       33.79     40.00 o 
  -3   2  22      295.70      299.19     43.52 o 
  -2   2  22        6.70      -21.77     37.48 o 
  -1   2  22      198.98      184.62     41.81 o 
   0   2  22        0.85       -0.74     50.57 o 
   1   2  22      311.32      343.48    106.04 o 
   2   2  22       29.84       56.23     53.39 o 
   3   2  22        3.46       31.25     54.21 o 
   4   2  22       82.65       90.62     56.07 o 
   5   2  22      267.63      182.60    101.89 o 
   6   2  22        1.29      -18.23     79.62 o 
 -12   3  22       10.98      -30.79     76.20 o 
 -11   3  22        3.07       28.33     44.61 o 
 -10   3  22        3.24       28.72     43.94 o 
  -9   3  22       44.19        4.80     42.57 o 
  -8   3  22        3.29       97.29     43.51 o 
  -7   3  22       88.99      147.58     55.68 o 
  -6   3  22      214.01      243.25     44.61 o 
  -5   3  22       34.92       -7.39     42.24 o 
  -4   3  22      149.84      103.68     40.98 o 
  -3   3  22       95.57      108.67     58.66 o 
  -2   3  22       20.66      -23.96     40.62 o 
  -1   3  22        2.19       36.43     40.36 o 
   0   3  22        3.64       31.00     40.43 o 
   1   3  22        1.94      -15.42     40.66 o 
   2   3  22      187.88      149.02     49.17 o 
   3   3  22      109.39       77.52     42.68 o 
   4   3  22      160.57      169.92     53.83 o 
  -8   4  22       23.53       81.26     78.83 o 
  -7   4  22       43.08        2.79     43.85 o 
  -6   4  22       33.55       56.11     44.69 o 
  -5   4  22       41.18       24.28     41.76 o 
  -4   4  22       50.08        4.58     41.67 o 
  -3   4  22       32.99       70.50     45.30 o 
  -2   4  22       74.71       73.53     44.08 o 
  -1   4  22      164.21      121.90     47.81 o 
   0   4  22        2.25        6.61     45.86 o 
   1   4  22        6.73       -7.72     42.01 o 
 -13   0  23       26.34        8.36     75.01 o 
  -7   0  23       16.06       29.41     58.89 o 
  -5   0  23       67.29      145.94     58.56 o 
  -3   0  23        1.42      -54.15     54.15 o 
  -1   0  23      822.23      868.29     94.36 o 
   1   0  23      182.10      109.62     66.06 o 
   3   0  23       89.73      112.32     68.56 o 
   5   0  23       35.26      -47.57     79.22 o 
 -13   1  23        8.53       42.52     53.08 o 
 -12   1  23       44.48      102.32     54.61 o 
 -11   1  23       57.26       39.73     51.47 o 
 -10   1  23        0.77        0.11     39.25 o 
  -9   1  23        0.34      -36.45     38.76 o 
  -8   1  23        1.95       93.84     53.38 o 
  -7   1  23      858.88     1141.75    117.06 o 
  -6   1  23       38.78       60.86     61.33 o 
  -5   1  23       38.07       71.03     50.60 o 
  -4   1  23       20.14       29.74     44.73 o 
  -3   1  23        2.31       44.40     44.68 o 
  -2   1  23      104.77      161.88     74.32 o 
  -1   1  23      119.02      150.85     48.34 o 
   0   1  23      119.17       79.05     48.40 o 
   1   1  23      329.02      350.85     54.38 o 
   2   1  23      195.00      262.02     54.15 o 
   3   1  23       69.55      135.30     54.40 o 
   4   1  23       85.27      120.09     56.51 o 
   5   1  23        5.74      -20.80     60.01 o 
 -12   2  23      119.64      126.15     46.67 o 
 -11   2  23       49.56       45.86     42.79 o 
 -10   2  23       94.81       12.69     45.00 o 
  -9   2  23        2.66      -17.46     40.68 o 
  -8   2  23       23.75       32.13     41.43 o 
  -7   2  23       42.14       72.06     42.05 o 
  -6   2  23      263.09      271.02     50.48 o 
  -5   2  23        1.46        6.81     51.32 o 
  -4   2  23      187.48      260.82     54.45 o 
  -3   2  23      468.04      430.95     48.18 o 
  -2   2  23      662.77      599.83     63.09 o 
  -1   2  23       25.13        9.58     44.76 o 
   0   2  23       29.07       34.90     47.81 o 
   1   2  23        0.12       34.57     52.67 o 
   2   2  23        0.31      -22.21     64.65 o 
   3   2  23       24.46      -41.57     59.15 o 
   4   2  23      120.01      169.27     60.08 o 
 -10   3  23       17.92      -27.09     44.85 o 
  -9   3  23       19.92       90.50     44.70 o 
  -8   3  23        2.98      -22.68     40.01 o 
  -7   3  23       68.37       68.20     42.85 o 
  -6   3  23       15.12        4.52     40.94 o 
  -5   3  23      425.14      365.10     49.70 o 
  -4   3  23       66.29       71.46     43.12 o 
  -3   3  23      134.26      141.89     46.38 o 
  -2   3  23       36.99       18.41     53.24 o 
  -1   3  23       19.42       40.83     53.30 o 
   0   3  23        0.40      -16.44     41.57 o 
   1   3  23      105.30       -3.98     42.06 o 
   2   3  23        0.49      -55.71     74.19 o 
   3   3  23      189.02      141.34     92.51 o 
  -6   4  23       10.50       94.22     78.50 o 
  -5   4  23        0.47       26.74     72.35 o 
  -4   4  23        1.87      -41.98     50.05 o 
  -3   4  23      146.10      163.62     61.49 o 
  -2   4  23        9.83       55.69     65.04 o 
  -1   4  23       50.46      -29.50     52.15 o 
  -6   0  24       10.69       11.98     60.07 o 
  -4   0  24      425.37      545.02     78.43 o 
  -2   0  24      238.31      232.54     67.44 o 
   0   0  24      151.16      167.00     67.51 o 
   2   0  24        0.05      -27.24     63.17 o 
   4   0  24      268.72      296.23     83.43 o 
 -13   1  24        2.33      -73.56     73.56 o 
 -12   1  24       60.04      112.86     61.00 o 
 -11   1  24       13.48      104.73     63.69 o 
 -10   1  24       43.06       52.97     50.73 o 
  -9   1  24      100.95       98.63     80.87 o 
  -8   1  24       16.66      -61.65     70.87 o 
  -7   1  24       51.81       13.42     69.62 o 
  -6   1  24      183.57      183.51     68.30 o 
  -5   1  24      136.85       96.00     86.03 o 
  -4   1  24       90.08      102.24     47.40 o 
  -3   1  24       51.42      107.01     45.76 o 
  -2   1  24        1.12       26.82     83.01 o 
  -1   1  24       33.14      -34.62     48.42 o 
   0   1  24        0.50       21.56     45.43 o 
   1   1  24      139.68      209.81     54.38 o 
   2   1  24      163.55      162.87     80.41 o 
   3   1  24       82.19      120.87     52.51 o 
   4   1  24       13.90       64.55     78.17 o 
 -11   2  24      180.35      114.46     72.17 o 
 -10   2  24      139.08       80.37     46.11 o 
  -9   2  24        2.48      -41.96     41.96 o 
  -8   2  24       10.38       15.68     42.85 o 
  -7   2  24       12.54      -40.54     40.54 o 
  -6   2  24        6.66       15.58     66.62 o 
  -5   2  24       63.63        5.02     63.00 o 
  -4   2  24       10.92      -64.62     64.62 o 
  -3   2  24     1115.60     1021.41    113.77 o 
  -2   2  24      144.01       96.85     50.78 o 
  -1   2  24      449.01      435.68     62.90 o 
   0   2  24       14.76      -19.26     52.43 o 
   1   2  24       19.49       14.81     57.58 o 
   2   2  24       11.34       -1.28     55.27 o 
   3   2  24       55.02       19.25     60.33 o 
  -9   3  24      109.39       13.51     55.24 o 
  -8   3  24       68.16      104.47     46.96 o 
  -7   3  24        0.09       25.41     42.45 o 
  -6   3  24       35.42       20.38     44.40 o 
  -5   3  24       12.72       43.69     49.07 o 
  -4   3  24       13.36      -18.46     42.64 o 
  -3   3  24        2.46        1.95     54.31 o 
  -2   3  24        4.63       69.12     55.62 o 
  -1   3  24       77.86       31.03     56.65 o 
   0   3  24      225.44      190.88     65.18 o 
   1   3  24       53.34       78.17     91.26 o 
  -7   0  25       24.54      -59.68     59.68 o 
  -5   0  25       89.85      113.96     63.43 o 
  -3   0  25      999.13      892.64     99.62 o 
  -1   0  25        0.97      -19.87     70.41 o 
   1   0  25       62.97       43.10     67.58 o 
   3   0  25      102.00        9.61     74.95 o 
  -9   1  25        9.68       -2.24     77.38 o 
  -8   1  25      119.04      121.33     68.96 o 
  -7   1  25        1.53      -17.57     68.30 o 
  -6   1  25      129.45       61.59     74.22 o 
  -5   1  25       71.02       34.88     42.56 o 
  -4   1  25       13.63       19.60     46.99 o 
  -3   1  25       44.32       85.09     49.44 o 
  -2   1  25        5.60       36.38     49.05 o 
  -1   1  25      244.64      238.87     62.87 o 
   0   1  25      119.65       82.60     49.67 o 
   1   1  25       18.56       27.09     72.22 o 
   2   1  25       62.51       52.13     55.89 o 
 -10   2  25       25.94       71.54     44.42 o 
  -9   2  25       53.15      102.05     47.43 o 
  -8   2  25        0.61       31.50     92.51 o 
  -7   2  25       17.36       33.11     62.48 o 
  -6   2  25      104.14      130.15     87.18 o 
  -5   2  25        7.76       27.70     79.35 o 
  -4   2  25      221.46      136.67     78.24 o 
  -3   2  25       80.69      -10.33     78.17 o 
  -2   2  25      201.66      289.94     84.12 o 
  -1   2  25       37.13      -13.64     51.02 o 
   0   2  25       13.55      -52.87     52.87 o 
   1   2  25        0.01      -59.02     86.00 o 
   2   2  25       69.87       79.95     91.46 o 
  -7   3  25      174.01      225.02     60.14 o 
  -6   3  25        1.67       -2.51     54.56 o 
  -5   3  25        3.35      -54.88     72.84 o 
  -4   3  25       56.58      102.71     78.37 o 
  -3   3  25       11.68       -7.04     74.42 o 
  -6   0  26        1.95       50.14     68.17 o 
  -4   0  26      105.41       99.36     65.40 o 
  -2   0  26       64.44        0.86     62.71 o 
   0   0  26      148.26       -1.18     74.95 o 
  -9   1  26       12.91       74.29     75.74 o 
  -8   1  26       73.30       47.64     67.71 o 
  -7   1  26      192.37      116.40     70.14 o 
  -6   1  26        1.80      -61.72     61.72 o 
  -5   1  26       30.95       48.30     65.40 o 
  -4   1  26       38.49       38.81     50.57 o 
  -3   1  26        7.95      -17.88     47.25 o 
  -2   1  26      105.98      127.21     56.39 o 
  -1   1  26       51.42        5.39     49.75 o 
   0   1  26      201.45      299.82    103.86 o 
   1   1  26       79.83      138.24     77.97 o 
  -9   2  26       27.16       34.41     85.80 o 
  -8   2  26       13.65       49.28    103.04 o 
  -7   2  26       23.27      -40.86     89.16 o 
  -6   2  26       17.32      -71.20     71.20 o 
  -5   2  26      282.54      246.81     85.47 o 
  -4   2  26        2.35      -48.23     82.38 o 
  -3   2  26       22.87       97.45     82.91 o 
  -2   2  26       20.06       85.68     53.76 o 
  -1   2  26        0.22       49.48     78.17 o 
   0   2  26        1.82        0.33     87.58 o 
  -5   0  27      223.38      388.15     83.24 o 
  -3   0  27       17.18      -62.44     63.17 o 
  -1   0  27       51.75      125.22     78.04 o 
  -8   1  27       50.07      117.25     79.55 o 
  -7   1  27        4.46      202.14     79.95 o 
  -6   1  27       29.90      153.71     74.02 o 
  -5   1  27       21.20      107.32     71.52 o 
  -4   1  27        1.30      -45.85     45.85 o 
  -3   1  27        4.60      -47.65     47.65 o 
  -2   1  27      120.75      131.00     55.04 o 
  -1   1  27       31.72       92.58     72.12 o 
  -6   0  28      250.73      163.18     78.70 o 
  -4   0  28       52.91      131.14     71.20 o 
                                                 
